# Supplementary material for: Dual Mechanisms of Salinity Tolerance in Wheat Germplasm Lines W4909 and W4910
Source: Int J Mol Sci. 2024 Nov 30;25(23):12892. doi: 10.3390/ijms252312892 (PMC11640813; doi:10.3390/ijms252312892)
Supplement: Supplementary file 1 [file ijms-25-12892-s001.zip]

Archive with 6 entries (6 files):
- Table S1  Additional SLAF sequences originated from Aegilops speltoides or Thinopyrum elongatum.xlsx
- Table S2 Molecular markers in plant materials of this study.xlsx
- Table S3 Survival, leaf sodium concentration, and marker profiles of salt treated parental lines.pdf
- Table S4 sodium and markers on all F2 plants of YR x 4728 and AZ x 4740 final.xlsx
- Table S5 Physical locations of markers and genes on 3B of A speltoides TS01.xlsx
- Table S6  Physical locations of markers and genes on chromosome 7E.xlsx
