# Supplementary material for: Dual Mechanisms of Salinity Tolerance in Wheat Germplasm Lines W4909 and W4910
Source: Int J Mol Sci. 2024 Nov 30;25(23):12892. doi: 10.3390/ijms252312892 (PMC11640813; doi:10.3390/ijms252312892)
Supplement: Supplementary file 1 [file ijms-25-12892-s001.zip › Table S1 Additional SLAF sequences originated from Aegilops speltoides or Thinopyrum elongatum.xlsx]

## Sheet: Sheet1
Table S1. Additional SLAF sequences with higher homology to sequences from Aegilops speltoides or Thinopyrum species occurring in W4909, W4910, or W4911 .
	Chinese Spring v2.1			Ae. speltoides			Th. elongatum (Ee) /bessarabicum (Eb)			Present
Markers ID	1-100	111-210	Chr	1-100	111-210	Chr	1-100	111-210	Chr	in	SLAF sequence
Marker1753119	92	80	3A	98	93	2B	96	92	6Ee	4911	TATGGTAGCTATCTTTAAGGGAAAAACGATTACAAGTGGTGCCCATAACTAAAAGGAATAATAAGCACAAACATGCACGCCTTGATTGATTGGCATGGGCNNNNNNNNNNGCTTCCAAGCGCAATGGCGCCGTTCTCACACCATCCACGCCGGAATCATCAGGATCACACTCCCTTTCCTCACACGGTCGCACCATGTTCATCCTCTGTA
Marker4401096	45; 45	75; 74	3A; 3B	83	64	3B	0	0	none	4910	TCGAGCTGGAATGAGTCTAGACAAGCTGCATGCCGTTCAGTTGACAAACCTACCCCATCTGGTAGGAGAATTCAGAGACTCCATTATGTTTGTGCTCTTGNNNNNNNNNNTCCATATGAATGCAGAAGTATTCTTGAGCTCTATCGATCCGAAGAAGCAGCGAGAAAAATGAGTTGTCGTTTTTAATGGTAGCAAGAATAATTTTCTGCA
Marker482908	98	0	3D	97	93	3B	78	0	3Ee	4911	TCCCCATGAGATGGAATTAAGAAAGCAGCGCGAGGGGAGCATACTGACGAGTTGCTGGGTTGCAGATGCACAAGGAGTCGTCGTCGATGGAGAGGGCGAGNNNNNNNNNNCCAGATGGAGATCTCATCCGAGAGGCCAGGGAGGAGTGGCGTTGCTCCGGCTGAACTTGCCGCCTCCGCCATGGTAGCCGGCCAGGGAGGAAGACCTACC
Marker5273425	71	91	4B	84	96	4B	81	81	4Ee	4911	CCGTGACCCTCCGCACGTGCTTCCGGCACCCCGCCGCCGGCGTCGCGCCAATGCCCGCCGCGCACAGCGCCAGCGCCACCACCGCCATCTGCAGCAAGGANNNNNNNNNNTGGCCCGCCACGCAAGACGTGGCGACGGGCGAGTGCTGCGCGGCGCACGCGTATGCACGCCTACGAGCGTGACCGCGGTCCACCGGGGTCAAGGTGCACA
Marker5293914	78	0	6D	77	79	7B	77	79	7Ee	4911	CCTACGGGAGGCAGCAGTCGAGGATCTTCCGCAATGCGCGAAAGCGTGACGGAGCGACGCCGCGTGGGTGATGAAGGCCTTCGGGTTGTAAAGCCCTGTCNNNNNNNNNNATATCAGGAGGAACGCCGGTGGCGAAAGCGACTCTCTGGTCTGTTACTGACGCTGAGGTGCGAAAGCTAGGGGAGCAAACGGGATTAGAAACCCCTGTAG
Marker7931815	96	84	1D	99; 93	62; 89	3B; 1B	55	0	3Ee	4909	CTCTAGAGGGGGGAGCATGTCGAATTTGCCGGTGATCAGGTTGCACACGCCAAGGAGGCCACAACCCTGATACCGGTCGAGGCGCACGAGGAGGAGGCCCNNNNNNNNNNCTCGAGGACAAGGTCGTCCGGCAGCGACGCTAAGGCCATCTTTCTTCGATCAGTCTACGCACGGCTGTAGGGAGGTCGAAAAGTAGCTAATCGATTACTG
Marker9395287	0	87	3D	0	89	3B	0	85	2Ee	4909 & 4910	TACTCAATGCAACCAAAAAATCGATCTTATAATAGACACTAGGTAGCACATTATACGTCAACATACCCCTCATGAAGCCTAACATTCCCTTACTGCAACANNNNNNNNNNGTGTCCAAGGTGCTCGGCGACGACAACCTCCTCATCGAGATTCTCCTCCTAATCAACTACCCTGACGAACTTGTCCGCGCCGCTCTCGTCTGCAAGCGAT
Marker592304	52	75	7A	48	67	7B	99	99	7Ee	4910	CCTGCAATGGTTGATACGGTTTTTTTTTTACGAAAATGGTTGATGAGATTGTTTTATTTTAAACCGCCACGTAATGTGAAGAAGACAATAAAAACAAACANNNNNNNNNNTTCTTCTTTTTTCTGAAATCGGAGGAGGATTCCAGAGTTGACTGCGCCAGCACACGGCCGCTGTCTGCGATGTGAACACAGACCGGCTGATAGCAAGTAA
Marker6226420	92	93	6A	34	83	5B	100	100	7Ee	4909	AAAAATATAAAAACAACATGACAGAAGAATAACAATTTGAAAAGCATCTTGTGACAACACATCACAAAGGGATATATAAACTTAGTCATTGTTCGTGCTGNNNNNNNNNNTTAGCACATATTCAGATTAAAGAAGATTAGGTTTATGTGTTCTAAACCTGCAATAACAATTTTAGTCACCAATGTAAGCTCATTTAGCCCTTACTATTTC
Marker9332768	87	87	5D	82	86	5B	100	100	5Eb	4909	TAAATTTTAAAAAACTGTTTAAGAATTTTAAAAAATGTTTACGAATCTTTGGACGTATTAAAGATTTTTTTAGTGAGTTCAACAATAAGTTCTCGGTGCCNNNNNNNNNNTATATGGCCTTGGCCTTTTCACGAAAAACACATTGATGGCAAGGGCGAGGGCGGGGTAAGTGTCGAGCGATGGTTTTTGGCACATGGCGAAAAGGGGTTG
Marker6805321	0	92	2D	0	24	4B	93	97	2Ee	4910	TGTTATCGTGCCCTTTACATAAATTGTGTGTGCACAACACGCAGTGGTCCATTTCAATGATCAATACCCACTACATTAAAATGATCCAGCTCACAAAAGCNNNNNNNNNNGACATCTCGTTGATTGTTCACATTATCATTAGCAAGTTAACTTTAAAAAAATAGAGAGTTAAGCTGTAGATATACTTTGCAACTCATACTCTGAATAGAG
Superscripts e and b indicate the two versions of the genome E.
