# Supplementary material for: Dual Mechanisms of Salinity Tolerance in Wheat Germplasm Lines W4909 and W4910
Source: Int J Mol Sci. 2024 Nov 30;25(23):12892. doi: 10.3390/ijms252312892 (PMC11640813; doi:10.3390/ijms252312892)
Supplement: Supplementary file 1 [file ijms-25-12892-s001.zip › Table S2 Molecular markers in plant materials of this study.xlsx]

## Sheet: Sheet1
Table S2. Molecular marker genotypes of plant materials used in this study.
ID #	Kind	psr1205	M264410	M6805321	Basis
6687	CS	-	-	-	Table 3
6598	AJ	-	-	-	Table 3
6621	Ph-I	+	+	+	Table 3
7151	progeny of W4909	+	-	-	Table 3
7157	progeny of W4910	-	+	+	Table 3
5976	YR	-	+	-	Table 3
5975	AZ	-	-	-	Table 3
4728-x	sib of W4909	heter +	homo -	homo -	Table 4
4728-y	sib of W4909	homo -	homo +	homo +	Table 4
4740	sib of W4910	-	-	-	Table 3
5722	(Anza X 4740) F2	-	-	-	Tables 3, 4
5758	(Yecora Rojo X 4728-x) F2	41+:21-	38+:24-	-	Table 3
5977	progeny of W4909	heter +	homo -	homo -	Table 5
7284	progeny of W4909	homo -	heter +	heter +	Table 5
7762	progeny of W4909	homo -	homo -	homo -	Table 5
5978	progeny of W4910	homo -	heter +	heter +	Table 5
7159	progeny of W4910	homo -	homo +	homo +	Table 5
7285	progeny of W4910	homo -	heter +	homo +	Table 5
