# Supplementary material for: Dual Mechanisms of Salinity Tolerance in Wheat Germplasm Lines W4909 and W4910
Source: Int J Mol Sci. 2024 Nov 30;25(23):12892. doi: 10.3390/ijms252312892 (PMC11640813; doi:10.3390/ijms252312892)
Supplement: Supplementary file 1 [file ijms-25-12892-s001.zip › Table S4 sodium and markers on all F2 plants of YR x 4728 and AZ x 4740 final.xlsx]

## Sheet: Sheet1
Table S4. Survival days since treatment (SDST), leaf sodium concentration (mg Kg-1 DW) and profiles of three molecular markers for F2 plants in the crosses Anza x 4740 and Yecora Rojo x 4728.
Cross	F2 Plant	SDST	Na ion conc.	psr1205	Marker264410	Marker6805321
AZ x 4740 F2	101	>52		-	-	-
	2	>52	1617.57	-	-	-
	3	52		-	-	-
	4	>52	3254.56	-	-	-
	5	51	10981.1	-	-	-
	6	>52		-	-	-
	7	>52		-	-	-
	8	>52		-	-	-
	9	>52		-	-	-
	110	52		-	-	-
	11	>52	2434.21	-	-	-
	12	>52		-	-	-
	13	>52		-	-	-
	14	>52	238	NT	NT	NT
	15	>52		-	-	-
	16	52	5333.67	-	-	-
	17	>52		-	-	-
	18	>52		-	-	-
	19	52		-	-	-
	120	51	14450.5	-	-	-
	21	>52	1858.35	-	-	-
	22	>52		-	-	-
	23	>52		-	-	-
	24	>52	261.181	-	-	-
	25	52		-	-	-
	26	>52		-	-	-
	27	>52	2142.32	-	-	-
	28	>52		-	-	-
	29	52		-	-	-
	130	52		-	-	-
	31	51	8767.36	-	-	-
	32	51		-	-	-
	33	>52		-	-	-
	34	>52		-	-	-
	35	>52		-	-	-
	36	51		-	-	-
	37	>52		-	-	-
	38	>52		-	-	-
	39	>52		-	-	-
	140	>52		-	-	-
	41	>52		-	-	-
	42	>52		-	-	-
	43	>52	1348.09	-	-	-
	44	>52		-	-	-
	45	52		-	-	-
	46	52	16334.7	-	-	-
	47	>52	3941.9	-	-	-
	49	>52		-	-	-
	150	>52		-	-	-
	51	>52	2531.93	-	-	-
	52	>52		-	-	-
	53	>52	1559.33	-	-	-
	54	52		-	-	-
	55	>52		-	-	-
	56	>52	568.458	-	-	-
	57	>52	2096.91	-	-	-
	58	>52	1326	NT	NT	NT
	160	>52		-	-	-
	62	>52	3128.96	-	-	-
	63	>52	3088.36	-	-	-
	64	52		-	-	-
	65	>52		-	-	-
	66	>52		-	-	-
	67	52		-	-	-
	68	>52	1927.5	-	-	-
	69	>52	4508	NT	NT	NT
	170	>52	9797	NT	NT	NT
	72	>52		-	-	-
	73	>52		-	-	-
	74	>52		-	-	-
	75	>52	769.583	-	-	-
	76	52		-	-	-
	77	>52	4524.39	-	-	-
	78	>52		-	-	-
	79	>52		-	-	-
	180	>52		-	-	-
	81	>52		-	-	-
	82	>52		-	-	-
	83	51	4882.01	-	-	-
	84	>52		-	-	-
	85	51		-	-	-
	86	52		-	-	-
	88	>52		-	-	-
	89	52		-	-	-
	190	50		-	-	-
	91	>52		-	-	-
	92	>52		-	-	-
	93	>52		-	-	-
	94	52		-	-	-
	95	52		-	-	-
	96	>52		-	-	-
	97	>52		-	-	-
	98	51		-	-	-
	99	52		-	-	-
	200	52	7636.36	-	-	-
YR x 4728 F2	2	>52		+	-	-
	3	>52		+	+	-
	4	>52		+	+	-
	5	>52	7930.43	+	-	-
	7	>52	2839.17	+	-	-
	8	>52	6981.65	+	-	-
	9	>52	10466.4	+	-	-
	10	>52		+	-	-
	11	43		+	+	-
	12	>52	9192.12	-	-	-
	13	51		+	-	-
	14	>52		-	+	-
	15	>52		+	-	-
	16	52	12180.7	+	-	-
	17	>52	21646	-	-	-
	18	52		-	+	-
	19	52		+	-	-
	20	50		+	-	-
	22	51	7474.17	+	+	-
	23	>52		+	+	-
	24	>52		-	+	-
	26	52		-	+	-
	27	49		+	+	-
	28	52		-	+	-
	30	52		+	+	-
	31	48	19162	+	-	-
	32	52		+	-	-
	33	>52		+	+	-
	35	48		+	+	-
	36	>52	10458.1	-	+	-
	37	>52		+	+	-
	39	>52	11298	NT	NT	NT
	40	>52		+	+	-
	41	42		+	+	-
	42	52		-	+	-
	43	52		-	+	-
	44	44		-	+	-
	45	52		+	-	-
	46	42	12415.1	-	+	-
	47	>52		+	+	-
	48	52		+	+	-
	49	52		+	-	-
	50	52	8095.02	+	-	-
	51	51		NT	NT	NT
	52	52		-	+	-
	53	>52		NT	NT	NT
	54	>52	14197.4	-	+	-
	55	>52		+	-	-
	56	52		+	-	-
	57	52		+	-	-
	58	52		+	+	-
	59	52		-	+	-
	60	47		-	-	-
	61	52		+	+	-
	62	52		+	+	-
	63	>52		-	+	-
	64	52		-	+	-
	65	52		-	+	-
	66	>52		+	+	-
	68	52		-	+	-
	69	>52		-	-	-
	70	>52		+	-	-
	72	>52		+	+	-
	73	>52		NT	NT	NT
	76	52		+	+	-
	77	52		+	+	-
Note: F2 plants having their plant ID numbers in red are salt-tolerant so that their leaf sodium concentrations are also in red.
