# Supplementary material for: Dual Mechanisms of Salinity Tolerance in Wheat Germplasm Lines W4909 and W4910
Source: Int J Mol Sci. 2024 Nov 30;25(23):12892. doi: 10.3390/ijms252312892 (PMC11640813; doi:10.3390/ijms252312892)
Supplement: Supplementary file 1 [file ijms-25-12892-s001.zip › Table S5 Physical locations of markers and genes on 3B of A speltoides TS01.xlsx]

## Sheet: Sheet1
Table S5. Physical locations of molecular markers and genes on 3B chromosome of Aegilops speltoides TS01
Gene ID	Position	Length	Annotation	Sequence
3B01G0583300.1	chr3S:449043871..449045463 (+)	1593	TPL-binding domain in jasmonate signalling	ATGATCAAGGCCGTCAACCTTGGCGTTATCAGCAACCTTTCGGGCATCGAAGCTCACCAATCAGTGTCTATCTACGCTGACGATGTGGTGTTGTTCCTTAAACCCTCGCCGTTGGACCTAGCTTTCGTCAGGATGACGCTTCAGATGTTTGGCGAGGCTTCCGGCCTGAGGATCAATTACAATAAATCCATGGCCATCATGATTCATGGAGATAATAGTGACAGTGCCCGGGTGGAATCCACTTTACAGTGTCGGATGGGTAATTTCCCTTGCAAATACCTCGGCCTGCAATTGGGCATCAAGCGGCTTTCGAGAGCAGATTGGCAGCTCATGCTCGACCATGCCAAGAGTTTCGCCCCCGCTTGGCAAAGGGGTTTGATTCACCGACCGGGACGACTG…
3B01G0583400.1	chr3S:449047139..449048715 (+)	1577	Belongs to the cytochrome P450 family	ATGGAGCTCTTCCTCTACTCAGCGTATGTCCTCCTCGTCTCCTCCCTGTACGTCCTCCGCCACTTCGCAGACGCCCGCCGCAACCTGCCGCCGGGTCCCCGCTCGTGGCCTCTCATCGGAAACCTCCTCGACCTCGGCACCCTGCCGCACCGCTCCCTCGCGCGCCTCGCCGAGCGCCACGGCCCGCTCATGACGCTCCGCCTCGGCGCCCTCACCACCGTCGTCGCCTCCTCCGCGGACACCGCCCGCGACGTCCTGCAGCGCCACGACGCCGCCTTCTCCGCGCGCTCCGTGCCCGACGCCGTCCGCGCGTGCGCCTACGACAGCCTCTCCATGGGCTGGCTCCCGCCCAGCAGCCCCCACTGGCGTGCCCTCCGCAAGCTGTGCTCGGGGGAGCTC…
3B01G0583500.1	chr3S:449080504..449082972 (+)	2469	Belongs to the cytochrome P450 family	ATGGAGCTCGTCCTCTACGCAACGTGCATCCTTCTTGTCGTCTCCTCTCTGTACTACGTCCTTCGCCACTTCGCCGGCGCCCGCCGCAACCTGCCGCCGGGTCCCCTGTCATGGCCTCTCATCGGAAACCTCCTCGACCTCGGCGAGCAGCCGCACCGCTCGCTCGCGCGCCTCGCGGAGCGCCACGGCCCGCTCATGACGCTCCGCCTCGGCGCCCTCACCACCGTCATCGCTTCCTCCGCGGACACCGCCCGCGACGTCCTCCAGCGCCACGACGCCGCCTTCTCCGCGCGCTCCGTGTCCGACGCCGCCCGCGCCTGCGCCTACGACAGCCTCTCCATGGGCTGGCTCCCGCCCAGCAGCCCCCACTGGCGCGCCCTCCGCAAGCTCTGCTCGGGG…
3B01G0583600.1	chr3S:449121548..449127634 (+)	6087	Permease family, Xan_ur_permease	ATGGCCTCCTCGTCCGGCGCGCTGCCGCCGACCCGCCGCTCGCGCCCCGGCCCCTGGCCCCGGCGCCGCCGCCGCAGCCGCAGGCGCAGCCCCTCTCCTGGGCCAAGCGTACCGGCTTCCAGCCCCGCGTCTCCGGCGAGTCCAGCGCCGCCCCCTCCGCCCCGAGCTCCGGGCAGGCCCCGCTCCCTCGCCCCGCCGGCGCCCCCGCCGATCTGGAGTCCGGCCCACCGGCCCGGCCCAGCCCCGCCCTGCCGCCCCCTCCCGCCGCCGCGGTGACCAATGCCAAGCAGCAGCAGCCGCAGCCGCCGCCACAGCAGCGACAGCAGCAACAACCGCCCGCAGCACCTCCCGCGAGGACGCGCAGGAGGGATTCGGATGGAGGAAGGCCGAACGGGCAGC…
3B01G0583800.1	chr3S:449132368..449135690 (-)	3323	G10 protein	CAAAAATTCATCTTGGCTGTCCCATGCCGGTGCGGCACCGTCTTTTGCTCTCACTCTCCCGACACCCCGCCCCCTCGCCCCACCCTAATCCGACCCAGTGCCGCCGCCGTGCCCTAACCTCTCCTCCGCGGCTCCCACTCCGCACCCCTCCGCCTTTCACGCGAGTCGCCGCCACCGCCGTTCCCGTTCAACCCCACCGCGTCGCCCTGCCGTCCCAACCCATCCGCGATTCCGGCCATCGGTTTCTGAGGTGTGCATTCTATCATCCACGATTTAGTTTGACCCCACCTGATGTGGATAAATTTTGGGCGTGCCGGCGCACGCCCCGCGCAGCATCTAGATCCGCCCCTGTTTCTTGAGAGAGATTAATTTGTTTACTGCTAGTATCGCTTGACATAC…
3B01G0583900.1	chr3S:449216101..449217838 (+)	1738	PPR repeat family	CTTGAAACTGTTTCAGGAGAAGCAGCCTTCGCCCGGCCGGGAGAGGCGCCAGTCATTAGTCCATGGTATGCGCCGGAAGCTCGCGCTCCTCGCCGCCGCCGCCGGTGGCGCCGCGCTCCCTCTCTCGTGGGCGAAGCAGTCCCACGCGCGCCTTATCGTCGCCTCCCCTCGCATCCCCGACGACCTCCGTCTCCGTCTCCTTCGATCCTACGCCGCGCGCGGCGAGTTCGCGTCGGCGCACCGCCTGCTCGACGAAGCACCCCGCCCGGCCTCGCCGCTCCTCTACAACGCCGTCATACGCGCCCACTCCCGCCGCCTAGACCTCCCCACTGCTCTCGCCTTCTTCGCCAGCATGCGACGCTCCGCCACCCCGCCCGACGCCCACACCTTCGCCTGCGT…
3B01G0584000.1	chr3S:449219773..449222684 (+)	2912	Lysin motif	ATGGCCAGACATTCCTTGTTCTTCTTCTTCTTCTTCCTCGCCTTGTCTCTGCAGGACCTCCACACTAGTGTCGGTTTACCTGGAAGGAGTTTAGCAGCAGCAACAGAGCAATGGCAGCCCATGCAGTGCGATGCTGCGTCGCTCAACCCATCATGCAGTTCGTACCTTTATGTGACTCCTCAAGGGCGCAGCCTGTCCGAGATAGCCTCCCTCTTCAATGGCAACGCATCTCTCACCCAGCCCATCAAGCGGCGCTCTGGTTCAGAGGACTTGCTGCTCCGTGTGCCGTGCGTGTGTGGTGCAATCAATGACACCATGAGCGGTCTCTTCCATGATACTGAATACAAGGTGAGTCCAGATGACACGGCTGACAGCATCAACGGTAACTTCAGTGGGCTT…
3B01G0584100.1	chr3S:449224714..449227758 (+)	3045	WD40 repeats	ACAATTGAGTCCCCCGACCTCACCGGTCAGCTCAGCAGCCGCCCGATTCGCGCCGCCCTCCCGACATCCGTCGCCGTTCGCCGCCGCAGAGCGCATACACCGCGGCAGCGCCCTGAGTGGATGTGGTGGGAGGAGGTGAGGAGGAGGGAACGCGGGGAGCTGCGCCCGCGGCGCTTCGAGGCCCTCGCCCGCTCGCGCCGCGCCGCCTCGCTCGCGCTCTCCAACCGCAAGGAGATCGCAACCCCGCACCTCGGCGCCGTCAACTCCCTCCAGGTCCCCTTCTTCCCCGTCGCTCCCCCAATCACCCCCCTATCACCCCGTCACCGCCGGCAGCTCCCGCATCACCAATTTAGCAGTATTAATTTTAGGTGTTAATCCGTCGAGAAAATGCGCCTGGCG…
3B01G0584300.1	chr3S:449352844..449355510 (-)	2667	Cytochrome P450	ATGGGCGTCGAGGCGGCGCTGCATGGGGCGGCGGCGGAGGCGGCGCTGCATGGGGCGCTCTCGCTGCAGCCGCACGTGGCCGGCGCCTTCTTCGCGCTCGCGGCGTGCACCGTGGCGCTCGCCGCCCTCCTGGCCGTGGCGCGCACGCGCCCGCCGTGGTGGTGCGACTGCGCCGTCTGCGAGGCCTACCTCACCGCGTCCTGGGCCGGCGAGTTCGACAACCTCTGCGACTGGTACGCGCACCTGCTGCGCCGCTCGCCGTCGCAGACCGTGCACGTCCACGTGCTCCGCAACGTGCTCACCGCCAACCCCGTCACCGTCGACCACATGCTGCGCGCGCGCTTCGATAACTACCCCAAGGGCAAGCCCTTCTCCGCCATCCTCGCCGACCTGCTCGGC…
3B01G0584400.1	chr3S:449479004..449481931 (+)	2928	S-adenosyl-L-methionine-dependent methyltransferases superfamily protein;	ATGCCTTCCAAGTTCCACCTGAACCAGCTTTCCGTGCAGGTAACTTCGCTAGCTTCCATCGTAGCTTGGATCTGTGAAGGTCTCCGTGCTCACAACCTGTTCGACGAAATGACGATGTGTTGTGCTTTTGTGGCCAGTCGCCAAAAGGGGACATCAGCTACCCTGCTGTCAATTTCGCTAACTCTTTGGCCGCAGTGTGTATCTATTACTGAGGATCTGAGCTGTCCCATTAACTCGAAACGATGAACACTTGAGACACATATAACTAGGAACTGTAATACTAAAATGCTTACTCTTTGGAGTACTTTGGTCAGTATTCACAGGGGTGTTCAGCATCAGCGATGTTATTATTTAGCTTCAGAGTATAAGTGCATGAGTTGCTCGTAATCTTTCTTTTTT…
3B01G0584700.1	chr3S:449643758..449644856 (+)	1099	Ribonuclease H protein, Exo_endo_phos_2, RVT_1	ATGGATCGCCATCCTGCTATCTTCGGCAAGCACACGGGTCCTGCTGAACGGCGTGCCAGGACCATCGATATGGCACAAGGAGGTCCTACGGCAGGGGGACTCCTTGTCACCGCAGTTGTTCGTGCTCGCGGTCGACACCCTCGGCCGGCTGATTTCGCGCGCCCATGGGTTGGGCATCCTCAGGCCGCTACACCCGCGACGACCGATTTCGGCCATATCTCTATACGCCGACGATGTTATGCTCTTCTGCCACGCAACATAGAGCGACGTGACCGCTGTCAAGGAAATCCTCGACCTGTTCGGCAGAGCATCGGGGCTGAAAGTGAACTACAACAAGAGCTCCGCCACCATCTTGCACGGGGACCAGACCGCACATGAGATGATCGCCAACCTCGGATG…
3B01G0584900.1	chr3S:449808309..449827772 (+)	19464	Glycosyltransferase family 29 (sialyltransferase)	ATGAAGCGGCCGCTGCGGGGGCCCTTCGCGGCGCTCCTCTTCGTCGTGCTCTGCGGCGCGGCCTCCTTCCCCTCCGCGCTCCGCCGGGCGCTGGCCCCGCCGGCCCCCGTGCTCGCCCCGCCGCCGCCGCTCGATCCCGCGCGCCTCAACGCCACGCTCCTCCGCGTCGCCGCCCTCGACGGCTCCGAGCCGTCCCTGCGCCGCGACGTCGACGACCTCCTCGAGGGCCGCCTCCCGGCCTCGGGCCGCTCCCGCGCCCGCGCCTGGCGCCGCGAGAGGCTCCACCCGCTCCACCTCCGCCACCACCAGTTCCCCGTCCACCGCCGCGGCCACGCGGACCGCGACCACGCCGACTCCCTCCTCCACCCGCTCCCGCGCGAGGAGCTCCTCCTCGACCCC…
	chr3S:449808226..449807726 (-)	599	Marker1727561 for W4910	AGGGTCGGCCGACGGCGGCAATCGAGGGTCCCTCCCCGTGTCGCCTCGAAGAGGGGTAGTCCTGCCCATGGGCAGCCCGGCCCGACCCGACCCAGCCTGAGAGCCCGAGCCGAGGAGGTCCGGGCGGCCGGGGAGTGGGGCGCGACGCGATGGGAGGGTTCGGGTACGGCGAGGTGGGCAGGAGCGAGGTTGATTTATTTGTAGTAGGTGGTTGGACTTTGGGTTCGGGGAACGGGGGATCCTATGTGTCGTTGTTCTTGTTGGGTTCGAGCAGCGTCGGGAGGAGCAATGATTCTGTGCTGTGTGTGTGAGGGACGCAACGTGACTGCACGAGGCCCCGGCACGCGAGAGATGATGGGCGGAATTGTTTGCGTGTTGGCCCTTTGTCCCGGTGAAATT…
3B01G0585000.1	chr3S:449841468..449844711 (-)	3244	A Receptor for Ubiquitination Targets, F-box	GGGAAAAAACGAGTCTTTTCCTGCGCCTCGCCGCGCCGCGCCGCCGCCAAGGGGACGCCAATCCTCCTGCTGAAGGAACTCTGAGCCCTCAGGACGCGATTCGACCTCGCCTTCCCATCGGTAACGGACTATCTCTTCATCTTTTTTCATGGTCGACGAGGAACCAGATCCCCTTCTGCTCTTGTTTTTTCAGCCTAGACTAGATCCAAGTTGTTTGATTCCATCAGTTAAATGAGCTAGCTAATACTGATAGCAGTGATTTTATTTTTGTTATTTTCCCCATGTGTTGATTGCATCTCAGACCTCGATTTTTTCTAGGGTATCTCAGACCTCGATTTTTTTTTTCTAGGGTATCTCAGACCTCGATTGGGCGTTGAAGATGCATAGGAGCAGGGGGGA…
3B01G0585100.1	chr3S:449920383..449923022 (-)	2640	zinc finger, zf-C2H2, zf-C2H2_6, zf-met	CATGGGCGCACATTGACATTAGGCTGATGCTGCCATTCCTTCCTCTTTCCCCTCCTTCCACATCCCAGTCTTCTCCACCCACGCCACCAAACCCCCAAGATCACGCGAGCTATATATACTGCATATTCTCCCGGCCCGCCCTGCAAAGCGAGGCCTGTATTACTTACTGATATACCCGCCGAAATCAAGATGGGGCTGCGGACCTGCGGCGCCATGGAAGGTGAGCACGTTGTCGCCTCGCCTTTCTTCGAGTGGTTGAAGCCGCCGCCGGTGTCGCCGTCCTCGTCGAGATCGTCGTCGACTTTCTCGTCTTCGTCGTCGTCTATGGCGTCTGGGCACCAGGAGGATCGCAGCAGCGTGGCATGCTTGCCCCTGCTCCGCATGCTCGAGGAGGGGAAG…
3B01G0585200.1	chr3S:450148264..450150502 (+)	2239	Wall-associated receptor kinase, EGF_CA, GUB_WAK_bind	ATGTCCGGCTCCGACCTCCAGGGCCGGTGGATGCCCTCCTCCGTCACGGAGGAGGACATATTGAAGTTGCGTGAAGCCAAGTACCTGGCCTACAAGGTTTCGCATAGGTTGCCTGCCCAAGGGCAGGCCGTGCCCGCCCCCGAGCCCGGTGAATACGTCGTTTTCGTATCCCACCTCCGTCGGGGTTTAGGCTTCCCGACGGATCCCTTCGTGAGAGGGCTCCTGTTCTACTATGGGCTGGACTTTCACGACTTGGCTCTGGAGTCCATCCTCCACATCTCCGCATTCATTATCGTCTGTGAACCCTTCCTCCGCGTCATTCCCCACTTCGGCCTATGGCTGAGGACCTTCAAGGTGGAGCCGAAGATGATCGGGGTCAAGCGGAGTCTTGGCGGGCGG…
3B01G0585400.1	chr3S:450178017..450181303 (+)	3287	Protein ABSCISIC ACID-INSENSITIVE 5, bZIP_1	ATGGCGTCGGAGATGAGCAAGGACGTGAAGTTCTCCGAGGAAGAAGTCACCTCGCACCCGCGCGTTCTCGAAGGTGAGGAGCAGACGGTGGTTGCGCCAGCGCGGCAGTCTTCCATCTTCGCGCTGACGCTGGACGAGCTGCAATACTCGGTGTGGAAGGCGGGGCGCAACTTCGGGTCCATGAACATGGACGAATTCATGAGCAACATATGGAATGCTGAGGAGTTCCAAGCGGCGACCGGCGGTGGCTTGGTGGGCATGGAGATGGCTCCTGTGGTGGGTGCCGGTGGAGGCGGAGGTGGCGGAGATGCAGGAGGAAGCAACCTAGCCCGACAGGAGTCGTTCTCCTTGCCTCGCCTGCTGTGCCAAAAGATGGTGGAGGAGGTGTGGGCTGAGATC…
3B01G0585500.1	chr3S:450496358..450503060 (+)	6703	Protein ABSCISIC ACID-INSENSITIVE 5, bZIP_1	ATGGCATCGGAGATGAGCAAGGACGTGAAGTTCTCCGAGGAAGAAGTCACCTCGCACCCGCGCGTTCTCGAAGGTGAGGAGCAGACGGTGGTTGCGCCAGCGTGGCAGTCTTCCATCTTCGCGCTGACGCTGGACGAGCTGCAATACTCGGTGTGCGAGGCGGGGCGCAACTTCGGGTCCATGAACATGGACGAATTCATGAGCAACATATGGAATGCTGAGGAGTTCCAAGCGGCGACCGGCGGTGGCTTGGTGGGCATGGAGATGGCTCCTGTGGTGGGTGCTGGTGGAGGCGGAGGTGGCGAAAATGCAGGAGGAAGCAACCTAGCCCTACAGGAGTCGTTCTCCTTGCCTCCCCCGCTGTGCCAAAAGACGGTGGAGGAGGTGTGGGCTGAGATC…
3B01G0585600.1	chr3S:450540277..450541044 (+)	768	source UniProtKB, DUF659, Dimer_Tnp_hAT	ATGTCTGATGATGTGGGATGGGAGTATGGGAGTCTAGCTGATGCTTCCAACAAGGATAAATTGAAGTGTATGTTCTGTAACCACGTGAGCAGTGGAGGTGTTTATCGACACAAGCAGCATGTAGCTCATCTTGGTAATGCTGTGCTCAAATGCAACAAAAACTCTCAGGAAGCTAAAGACAGGTGCAAGAAATTTCTTGAGGACGCATCTAATAAGAGGAGGGAAAAGACTGCCCGTGAGCAAGAGCTCAGACAAAGTGTGAGCATTTCTCGCGTTGGAGATGACGAAGCTACTTGTATCAGAAGCACGGAGCCACACAAGTTAGGTCCCATTGACAAGTGGGCACGGCCTATTGATCCTAAATTGACTCAAGCTGAAGCCTTGCATCAACAGAGGATA…
3B01G0585700.1	chr3S:450592044..450593531 (- )	1488	Integrase core domain, RVT_1, RVT_3, rve	ATGTACTTCGACGGAGCGTTCTCCAGGCATGGCGCAGGGGCTGGGTCGGTGCTCATATCTCCCACTCAGGACAAGCTTTACTACGCCGTGCAGCTCTGTTTCCAGCAGGGTGAAAAGGTCTCCAACAACATAGCAGAGTACGAAGGACTGATAGCGGGCTTGAAGGCCGCCGCTGCCCTAGGGGTGAAGCGCCTTACTATCAAGGGCGATTCGCAGCTCCTCGTCAATTTGTCCAACAAGGTATACGAGCCAAGAGATGAGCACATGGAAGCCTACCTTGCGGAGGTCCGCAGGATGGAGAAGCAGTTCTGGGGGTTGGAGCTACAACATGTGCCCCGCGGCACTAATCAAGAGGCCGACGACATCGCCAAACGAGCCTCCAGGCGGTTGCCCCAGGAG…
3B01G0585800.1	chr3S:450643080..450644599 (+)	1520	Protein ABSCISIC ACID-INSENSITIVE 5, bZIP_1	ATGGCGTCGGAGATGAGCAAAGACGTGAAGTTCTCCGAGGAAGAAGTCACCTCGCACCCGCGCGTTCTCGAAGGTGAGGAGCAGACGGTTGCGCCGGCACGGCAGTCTTCCATCTTCGCGCTGACGCTGGACGAGCTGCAATACTCGGTGTGCGAGGCAGGGCGCAACTTTGGGTCCATGAACATGGACGAGTTCATGAGCAACATATGGAATGCCGAGGAGTTCCAAGCGGCCACCGGAGGTGGCTTGGTGGGCATGGAGGTGGCTCCTATGGTGGGTGCTGGTGGAGGCGGAGGTGGCGGAGATGTAGGAGGAAGCAACCTAGCTCGGCAGGAGTCTTTCTCCTTGCCTCCCCCGCTGTGCCGGAAGACGGTGGAGGAGGTGTGGGCTGAGATCAAC…
3B01G0585900.1	chr3S:450860157..450865661 (+)	5505	F-box-like	CTGGTAGCGGAAAGAGATAGGAAGAAAGAAAAAACAGGAAGAGACCTACGGCCACCTTCAGTCGCATCGCGCGGACAACGAGATCCCGGCGGCCGGGTCACCGACGGCGGTATCCAGGAGCGTGCCAAGCGCGCCCCGAGATCTCGCTGATCGTCGTCCTCGTCCGCGCCCTGGGAGTTCCAAGTCCGTCGTTGCCGCTGGTTGGGGTCGCGAACCCCTTCCACGGGCGGCGGCGACAAATCGGTTACGGCGCGCGGGGTGGCGGTCGACTGATTCCGGCGGGAGAGAGGAGGAGGCCGTTCTCGTTGGCGTCGTCGCCACCGTCGTTCCCGTTCTTCCTCGTCGAGTTCCTGCTATCTCTACTCCGTCTACAATCTTTGGCGATTGGGTTTTGGGGTA…
3B01G0586000.2	chr3S:450868206..450875722 (+)	7517	positive regulation of biological process, DOG1, bZIP1	CTATACCCTCTCTCTTCAGTCCAGCTCTCTCACACACAGACACACAGCTCTCTGTCTCTAGCCTTAGGCTGTGATGTGAGTGTGAGGAAAAAGAAAGACAGGGTCGTGGGACGTGTTGAAGAGGACAAGATCTTGTTTGCAGTACAGTGGACGAAACTCCAAGGCGGATTCAATTTGCCAGTGTGCGCGAACCGAGACGCGGAGGCAGAGGAGCGCCAATCCCATCACTCATTCATTCATTCATTCATCCCCCCCCTCCTCCTCTCTCTCTCTCTCTCTCTGCCTCTGCCTCCCCTCGCATGCTTGCTCCAGGATGGTATGTACACATGTTCTCTCCCTCCCTCTCTCTCTGGTCCTCCTCCCCGTCTCTCTCTACCACCACCGCTAACTTCACTCTGG…
3B01G0586100.2	chr3S:450876454..450880242 (-)	3789	Dual specificity phosphatase, DSPc	AAAAAAAAGGAGAATCCCCAACCCAGACCGCCGCGTCACTGCTCCGCTCCTCTCCATCTTTCTTACCGTCGGCCGAGGCCAGAAGCGCCGGGCACTCTCTCCCGTCGGCCGTCGCGGTCCCTACACCCGCCGCTGCTGGGATCAGAGTGACACCCCCCGATCCGTTCCCACCGTTTCTCCCAGGAGGTATATTGCTCCCTGTTCAGATCGCTACATAGGATTTACGGCGTAGCTTGCTGTTGAATCCGGCGCGGAGAAAAAGTACAGTAGCTAACCGAGGAGGAGGCAGAACACTGCAATTGTTCGGTGTACGCGTGATAGGGTTTCTCGATTGCAACTAATTAGTACAGTATCGCTTTTTGCGCAGCAATTTGATATGTTCGAACCCTAAAGGCGTAG…
3B01G0586300.1	chr3S:451247314..451328361 (-)	81,048	Protein ABSCISIC ACID-INSENSITIVE 5, bZIP_1	ATGGCGTCGGAGATGAGCAAGGACGTGAAGCTCTCCGAGGAAGAAGTCACCTCGCACCCGCGCGTTCTCGAAGGTGAGGAGCAGACGGTGGTTGCGCCAACGCGGCAGTCTTCCATCTTCGCGCTGACGCTGGACGAGCTGCAATACTCGGTGTGCGAGGCGGGGCGCAACTTCGGGTCCATGAACATGGACGAATTTATGAGCAACATATGGAATGCCGAGGAGTTCCAGGCGGCGACCGGCGGTGGCTTGGTGGGCATGGAGGTGGCTCCTGTGGTGGGTGCTGGTGGAGGTGGAGGTGGCGGAGATGCAGGAGGAAGCAACCTTGCCTCCCCCGCTATGCCGGAAGACGGTGGAGGAGGTGTGGGCTGAGATCAACAGGGAGCCCCGCCCGGTACA…
3B01G0586400.1	chr3S:451448258..451448698 (-)	441	Protein ABSCISIC ACID-INSENSITIVE 5, bZIP_1	ATGAACATGGACGAGTTCATGAGCAACATATGGAATGTCGAGGAGTTACAAGCGGCTACCGGCGGTGGCTTGGTGGGCATGGAGGAGGCTCCTATGGTGGGTGCTGGTGGAAGCGGAGGTGGCGGGGATGCATGAGGAAGTGGCCTATGCCGGCAGGGGTCCTTCTCCTTGCCTCCCCCGCTGTGCCGGAAGACAGTGGAGGGGGTGTGGGCTGACATCAACAGGGAGCCCCGACCGGTGCATGCACAGCCTCAGGTCGTGCGTCCCTCACCGCAGCTTCCTGTCCATCCAACGGTGGGGAATGACATAAAGTCTTTTTGCACGGCGATGCTACCTAGCGGCGACAAGTCCGCCATTGATTGCTCGCGTCACTATGCGTGGAGGTGGGACCACTTTATT…
3B01G0587100.1	chr3S:451735189..451735785 (+)	597	zinc finger	ATGGCGGACATACGGTGCGACCAGCCCAAGATGACGCCAGCAAGCCCGTCGTCCCTAAGGATCTTCGGCTACGACGTGGCCGGCGGCGCCACCGACGCCGCTGCCGCTGTGCTGACTCCGCCGCCGACGCCGCCTGCCGACGCGCGGAGGTTCGGGTGCCAGTACTGCTCTCGCGAGTTCGCCAACTCGCAGGCGCTGGGCGGGCATCAGAACGCGCACAAAAAGGAGCGGCAGCAGCTGAAGCGCGCGCGCCTGCACGTCGACGCCAGGATGAGCTACTTCGCGCCGCCGCCGGGGCACCTGATCGCCGTGGGACACGCAGGGTCGTCGGCCTACACGCGGGACGCCTTCCACAGATGGGTCTACCTCGCGCACCAGTCAGCGGCGGGCCTGCCGTTC…
3B01G0587800.1	chr3S:451933897..451935177 (-)	1281	Regulator of chromosome condensation (RCC1) repeat, RCC1, RCC1_2	ATGCCTTCCTGGAATGATGAGGAAACAAGCTCCGACGAGGACTGCGAGGTCGTCAGCATGGACATGGGACTGATGGTAAGTTTTTCTTTGCCACCTAGGGTTAGGGTTAAATGCTAGTAGGCCTAGGCTACAGCCGTGGATCTGGCTTAGTTAGTGTTGTTGTTGTCTCTGTGATATGGATCTTGATTAGTGAGGGTGGGGATTGAGATACCCTAGGGTTCATCTCTGTACAGTGTTAGGGTTCATGCTGATTTGGGGATTTTCACTGTTTAGGGTTAATGAACAGTGCTAGTTGATTGTGGTATTGAGTGGTGATTGAAACCAGTGTATTTTTGGTTGCAGGAGGAACCAGACACCATTGTGGAGCCTCTTTTCTGTGGCCAACTTGAGCTTGCTGAA…
3B01G0587900.1	chr3S:451937527..451944165 (-)	6639	gene silencing by RNA, XS, zf_XS	ATGTTCGGCGGCGGCGGGCCTCCAGGAAACGGCGGCAGCGGCAACCCTGGAATGGCTGCTCGCGGAAGAGGTGAGGTGTTTACCCGTACGCGTCGTCCTTGCTGTTACCTTTTTCTCAGTTGTCCGTTCGTCTCCTCCGCAAAAGATGTTGCGGCCGGGTTCGTGTCCCCCTGTTCCGTTGCTCCGGGGATCGCCGGACGTGGGTCGATTTGGCTGGCGGGGCGGGCGAATTGTTACAATAGGGGACTTGGTTTCGCTCGATCGCGGTGAGCACTGAGGAGGGGAGGGAGGGGCTCGGTAATGCTGATTCGTGTAGGTGCGGAATTGGATGTTTCGTTTGGGCATTTGGTTCATCTGGCTGGGAGTTTTATGTAGATTAACCGGTTTCTCTCTGCTTGC…
3B01G0589400.1	chr3S:452707924..452709134 (+)	1211	Belongs to the helicase family	ATGCCTCTGCAGTACCCGTTGCTTTTCCCTTATGGAGAGAGGGGGTTCCAGGTGGATGTTCCTCACTTGATTGTTCCTGAAGAAGATGATGACGATGGTCCTGGAGATCCAAATCCTGCACCTGGAAGTCCGGCCGTTGAGGCGTCCTCTTCATACCCTTCTGGAGGTGGTGATGCTTCCACAAATAGCAGGAATAGGATGACCATGCAGGATTACTATCGTTTTATGTGTCATTACAAGGGTGATCGGCCCAATCCATATATATGTTATGGTCTCCTCTCCTCTCAGTCGGTTGTCGATGCACGTGCGTGCATCGATGAATGTAGACTGTGGTATATCATAAGAAATCAGGACATGCTTAGATCGAGCACATGCGGTATTACTCATGCGGTAGGTGAT…
3B01G0590600.1	chr3S:453355228..453356886 (+)	1659	Myb-like DNA-binding domain	CAGGGCCGAGCCCGGGTGCGCCCGTCGGCGATCTTTATAAAGCAGAATTCCGTTCCCACGCGCAACAACGAACCAAACCAAACAGCCACACGGCGCCGCCCAGCCAGCCACCCCGGTCCACGAGCACACGCAACGCCACCCCCGACCCGCGCTAGTTAATTGGCGCAGCGCCGCGCACTTGGCACCTGGGTGTCGTGTCGTCGCCGCAGGGAGGAGAGTCAGAGAGACGCAGAGGCCATGGACTTGTACTACCAGCAGGCCGCGCCGGCGGCGAGGAGGCCGTGGGCCAAGGAGGAGGACAAGGCGTTCGAGGCCGCGCTGGTGATGCTCCCGGACCACGCGCCCGACCGGTGGGAGCGCGTCGCGGCGCGGCTCCCGGGCCGCACCCCGCAGGAGGCC…
3B01G0591300.1	chr3S:453591491..453592732 (+)	1242	Transcriptional repressor	GCTCATTTAAAACCAAACTACCACGGCCGGCAGCCAGATATAACCGGAGCACCGGTTTTGAAAACACCATACACCCCAAGACCTTCCTTCATCCTCGCCAGTCGTCACTTCTCCTCCTCCGGGTCAGCTCCCCTCCTCAGAGGCACGACAATGGTCATCGGGAAGCTGGGCCTGAGCTCCCTCTTCCACACGAAGGCCAAGGAGGAGGCCTCGCCGTCACCTCCTCGAGGCGACCCGGCCGCCGCGCCCGCATGGGCGTGGCCGTCCTGCAAGCACCCAAGAACGCGGTCCTTCCACGACGCGCCACCACCGCCCGGCGCAAGGACGCTCGCCTCCATCTTCCTCGACTCCGCCGAGAGCTCCTTCACCAACTCCTCCGCGCGGCGCGACTGCTCCGAC…
3B01G0591400.1	chr3S:453651713..453653462 (-)	1750	Transcriptional repressor	CTCACCGGGAACCATTGATGCATGCAGCCGAGCCGCTGACACGATCCTCCTCCCCTCCCAGGATCCAATCTGGATACTATCTTGCGGCCATGCACTGATGACTGATCGACGACGCTCACACGCATGGCAAAGCAATGGCGTAGCCTGCTGCCTGCTGCCGCATTCCACACGTACACGCCTGGCTCTCGCGGCATGCATTTTCACTTGCACGCTCTCGGCCCGTTTTCACCCAGGCCGACGTATAATTATCCTCTTCACATGCTCGTCCTCCTCCTCCTCCTCCTCCTCCTCCTCATCCCCGGCCTCGCAGCACTGTTCATGTCACCCTCTCTTTACTCGCCCTCGCCATTTACTGGCCTCACTCACGCTCTCACATGGCGCCCCATTAATATATAGCGC…
3B01G0591800.1	chr3S:453862637..453863916 (-)	1280	Late embryogenesis abundant protein, LEA_2	GCGAAGTACCCTACTGCCTTCTTCTCTCCGATCAAATCGTCTCTCTCCATCCCGTTGTTCGTAAGTCGCAACCCGCGAAATTTCAACACCAAAAAGTCAGGCGAGCCTGCCCAAAGCAAACGCGTCCAGAACGGCCAGGACGCGTCAAGAACGCCATATAAATACCATCACGAACACGATCGTTGGGCCATCACTCACCCATTTCACCAACACATCAGTCGCCTTCACGACCAGATCGTAGTCCAGGAAGCGCAGATGGCCTCCTACGAGAAGCAGCAGCCGCCGCCGCAGCCGCAGCCGCCGGCGAACGCGGCGCCCTACTACGCGTACCCGGCCCCGCAGCAGCCGGCGTACTACGCGCCCCCGCCTCCCCCTCCGCCCGCCCCGCGCCGGAGCGGG…
3B01G0592900.1	chr3S:454049957..454060695 (+)	10739	Glutathione S-transferase	ATGGCCCATTGCCAGCTCTTTGTTAAGCCCTACCTCCCCGCGTGCCCCGGCCCGACCTCATCTCTCACTCACCTCCGCTCCTCCATCATCCCCCAGCCACCGTCGGCGCCATCCCTCAAGACCCCCTCCTCACTGCGTCGGCCCTCCTCCCTTGACCGCCCAGCTCCCCAGCAAGCGCTCCTCCCGCCGCCCTTGACTCCCGTCGGCCTCCTCCTCCGCTCGCCGCCCGCCCCTGCCCTCCTCCACCGATAGGTACTCCTCCTCCTTCCTCCTCCTCCCTCCTCCTAGTTATAGTTATTAGAGTAGTTATTTTGAATCCTATGTAGTTGAAAAAATGTAGGTTATTAGAGTAATGTAGGTTATGATCGAACCCTTGCTAGTACAGATTAGGTATGAACC…
3B01G0593000.1	chr3S:454083803..454084337 (+)	535	Protein EARLY RESPONSIVE TO DEHYDRATION 15-like, PAM2	ATGGAGGTGGTGACCGGCAGCAACGGCGGGAGGCTGAACCCGTGGGCGGAGCCCTTCGTGCCGGGGAGCTGGTGCCGCCCCGCCCCCGTGCAGGCGGCCGCGGCGGAGGTCGAGGACTTCTCCCCCGAGTGGTGGCGCCTCGTCGCCTCCTCGCCGTCCTTCCGCGACAGCTGGCTCCGCGACTACGGCGACCTGGGGCTCCTGGACGCCGACGAAGGCCCAGACGACAGCGACGCCTTCTTCCCTCCGCCGCGCCACAACGGTACGTGACCAGACCGGCCCAGATCTACTTTCCTTCACGGTTGTTACCTTGTTGTTAAACCTGCCACCGTGGTTGGGAGCAGATGGGGAGGAGATGAAGGGAGAAGCCGCCGTCAAGAAGAGCGGAGGGGAGGTGGC…
3B01G0593100.1	chr3S:454084988..454090674 (- )	5687	SET, Enhancer-of-zeste, Trithorax) domain	ATGGCGGGGCCTCCCCGCCCAGCGCCGGCTGCTCAGCCCGTCCGCCGCTCCGCCCGCCTCGGCCCACAGGCGCCCCACCAGCCCCCCTGCTCTCCCCCGCCACCGTCCCCGCCGGCCGCGGCGGGGTCCCCAGGAGGAACGGACCCCCGCCGGTCGGTGCGCATCAGCGTCCGGACCCGCGTCCGTGGCCTCCCCTCGGCGGCGCCGTCGTCCTCGCGGATACGGCGCAAGTCCCCCGCAGCGCCTCTGCGGCGGACAGTACAGGCATGCGCGGAGGAGTGGGGGGCAGCGAAGGCCGCGTCAGGCGCCCCGGCGGAGGAATGCGTCCTCCCGTTCCTCCAGAAAGGCGCGCCGAGGAAGGTACGCGCCACTGCCAGGCCGGCAATTCAGTTTCCAACT…
3B01G0593400.1	chr3S:454349910..454351194 (-)	1285	Dof domain, zinc finger	CCCCCCCTCCACCCCACCCCCATCGATCAAGTCACCATCTCGTCTCCGCTCACCGTGTCCTCCGATCAGGTCAATCCCTCTCACATCGCCCACATAGCTCCCCGGCCGGCCGTAGTCTGATCGCTGCAGAAGAAGGATCTGTGAACGAGGATGCTGTCGTCGCACCCACACGAGGCGGCCATGCTGCCGTACGTGCCGCGGCCGCCGTCGCTGCTGGTGGACCGGCGGTACAGCACCGGCGCCGAGGTGGCGCCCAACTGCCCGCGCTGCGACTCGCCCAACACCAAGTTCTGCTACTACAACAACTACAGCCTCAGCCAGCCGCGCTACTTCTGCAAGGGCTGCCGCCGGTACTGGACCAAGGGCGGCTCTCTCCGGAACGTGCCCGTCGGCGGCGGA…
3B01G0594000.1	chr3S:454638994..454641614 (-)	2621	No apical meristem (NAM) protein	ATGGACAAGGGTCACCCAGGGTACTTCAAGTCCATGATCGACGCAAAGCTCCAGGAGCAGGGGTTCTTTGCTTCCCAGCACTGCATCAACTGCGGCCATGAGCTCGACTACAAGCCGGTACATATATATTAATTACGTACTGCTTATCTTGTTCAGCCCTTGGGTGCATGTGTGCACAAATAAATTAAATTCAATCTCTCATATGATGTTTGTTTCTGGGGTGAATGTCATGTTGCCGCTATCGCAAGAAGGACATGGTTGGGTTTCCTGCCGGTGTCAAGTTCGATCCGACGGACCAGGAGCTGATTGAGCACCTTGAGTCCAAGGTGTTGAAGAGAGCTCACTCCCTCATCGATGATTTCATACCCACCATTGAGGGAGAAGATGGCATTTGCTACA…
3B01G0596200.1	chr3S:455501990..455503075 (-)	1086	Belongs to the peroxidase family. Classical plant (class III) peroxidase subfamily	ATGGCGGCTATTGCTGCAAAGCTGCACGTTCTGATTGCTTGTGCATTGTTGCTCCTCGCTGTGGGGTGCCATGCCAGTCCTTTCTGGCCACTGCAGATCGGGTTCTACCACGACGAGTGCCCCCAGGCGGAGGCCGTTGTCAAGGGCGTCATGGAGAAGGCCATCTCCGAGAACCCCGGCAATGGCGCCGCCATGATCCGCATGCTCTTCCACGACTGCTTCGTCGAGGTACTGCAAGAAACGAATTTGCAAACGTATACTATATACAGCCGATTGGTCAGGCTTGATTAATTTGGTTGATATGTTGATGACTAGGGCTGTGATGCTTCCGTCCTCCTCGACCCGACCCCGTTCAGCCCGACGCCGGAGAAGCTCAGCCCGCCGAACGACCCTTCGCTG…
3B01G0762700.1	chr3S:525806892..525807581 (+)	690	F-box associated domain	ATGTACCCGCACGGCCCAACCGGCGAGTACAGGATACTGCTGGCTCCTGATGATCCAGATGACTCCTACAAGGTCTACGCTCTAGGCTCCAGCGAGCCGCCCAGGCACATAGACATAGAGGGCCCCTGTGGGAAGGTCTTGTCACCCAGTACACCTCTCATGTTCCGTGGTAGCCTGCATTGGTGCATAGGCAGCATTATACATGTATTCAACACCACCACTGAGTCCTTCCGGCAGATGCTCGCTCCAGATGTTCCTCATAGAGTTGACCGGTATGTGATGGATATACTTTATGGCGCTGTCCTGTTTGACATGGATGGAATGCTCAGCATGCCCATTCTTACTGATGAATTTACCAGCATTGGTATCTGGGCTATGCAAGACTATGAACATGAGGTC…
3B01G0762800.1	chr3S:525846073..525846718 (-)	646	translocon at the outer membrane of chloroplasts 64-III; Starch branching enzyme Iia; Homeobox-leucine zipper protein HAT7; (E)-beta-farnesene synthase	ATGGCGGACGCAGGAGGCGAGCGCCCCGATTCGGGCGCAGATCTGGTGGAGCAGGCGCGGCAGGTTGCTGCGGGCACCTTTGTGAGGGGGTGTGCCGGCGTCCAGCGCGGTGCTCCCTCCGCTGGAGATCTGGAGAAGGCGGGGCGGGCAGCGGGCGCGTGGTCAGCCAGATCGCCTGCTCTGGCGATCTCCGCGAGGCGCAGAGGTGGGCGGAGCTCTGGCGGGCTTGAAGGTGGGGCGGGCTCTGGCGAGGGGCACGAGGTGGAGAAGGTGGAGGCCGGCTTCGGCGAGGAGGAGGCGGAGCAGAAGGTATCTGCTTATCACTTTTAGTTAGTAGTTTTTAGATTGTAGTGTTTGTAGCCAGAACTTTGTTTGGTTAGATTTGTTGGAGGTAGGGTT…
3B01G0762900.1	chr3S:525880387..525882033 (+)	1647	F-box-like/WD repeat-containing protein TBL1XR1; Protopine 6-monooxygenase; Cysteine--tRNA ligase	ATGGTCTCACAGGCACATAACAACCGTGCGGAGTACGACAAGTCTTTGCATGAAGCGCGCCGGGAGATTGACTTGAAGGTGCAAAAGGATCGCGATGAGGTAGATAAGAAACTCAAAAAAGAACATTCATACGTGGACAGGATGATAAAGGAGGAGCGTGAGGAGTTTTCCTGTAAGATGGCGAAGATGCGTCTTGAGATTGAAGAAAAGTATAAGCGGGACTGTAAGGACATGGAAAAAAAGTTTTTCCTTGGCTACAAGGAAATGCATCAAACGTTGCAGAAGGACCGGAAGCTTGTGGACAGTATTAAACAGACAGAGCGAGTCAGGATGGATGCCTATGTGTTGCAGGCACGTGCGGATATGGACAGTAAGCTGCTACAGGAGCGGTTGGACATG…
3B01G0763000.1	chr3S:525899492..525900405 (-)	914	Eukaryotic porin	ATGGCTCAACCACCAGCTCCCAAGCCTGTTGACACAGGCTATGGGCGCCACATCAGGAAGTTAAATCGAGCACGTCTACGTAAGGAGGCGAGCTCGGGATCGAGCAAACAAGAAGCAGCTGTCAAAAAATGCGGGAAAACCATTCCCCAGCTGGGAGAACAGGCGGCGCAATCGATCCCCTCGCTTGTTGTGCCAACAACACGTGACAGTACGCGCTCCCAATATTATTGTGGGCAAACAGTTTACGTTCTCGAGGTGGGCAATGTGGTAATAACGGAGGAGCATATAATGCAGGCTGAAGTTCTCAACATCACTGTTGGACAACTCCTCGAGATCGAGCCCATGCCTGTGCTTAGAGAGGATGAAATAAAACGGAAATATGTCCGGGGCCAACCTTTG…
3B01G0763100.1	chr3S:525934833..525935966 (-)	1134	F-box associated domain	ATGGCAGAGGTCGCACCGCCTCCCCTCCACCGCGGCCTCCCGGATGAGATCGCCATCTGGGAGATCCTTGTGCGCCTGCCCCCCAAACCCCTCCTCCGTTGCCGCGCCGTCTGCCGCGCCTGGCGCAGCGCCACCACCGCACGCGACTTTCTCCTCGCCCACCACGCCCGCCAGCCCGCCCTCCCCCTCTTCTACGCCTACAATCAGAAGTGCGGCGTTGGCGTCGAGTCACTAGACATCATCCCCTTCGACCACCGAATAGGGGTCGCCGCTGACGACCGGCTCCTGTCCGTCGCGCGAATTGGTGGCCCTTATGTCCGTCGGTGCATCTCGTGTGATGGCTTACAAGTCCTCAACATCGGCGTGGATCAGTTAAGCATCGTCAACCCTGCAACTCGT…
3B01G0763200.1	chr3S:525957824..525976265 (-)	18442	Jasmonate O-methyltransferase	ATGGCCTCCAAACAGATGCTGCATATGAATCAAGGACAAGAGGAAACAAGCTATGCTCGCAACTCCAGTGCTCAAGTGTCTTCTCTTGTTTCAGTTAGTTCTCTTATATGTCTTTGACACTTGGATTATCGATTGGAAGTGCTTCATACCTAGCTTATATTATTGATTTATCAACAAGAAATGAGGAAGTTAAGGACATCGATCACACCATTGAGCCAAGAGATAGGCTAGATTTTTCTGACGAACTACAACTTGACTGCAGAGTGTTGAACAGAACAAGATGAAACCCCTGATAGAAGCAGCCATTCTTGACTTATGCAGCAGGAGCAGCACCATGTTGCCAACGAAGATGGTGATCGCTGATCTGGGTTGCTCCTCTGGCCCAAACGCTCTAACACT…
3B01G0763300.1	chr3S:525977850..525979563 (-)	1714	Jasmonate O-methyltransferase	ATGGCCTCCAAGCAGATGGTGCATATGAACCAAGGACAAGGGGAAAGAAGTTATGCTCGCAACTCTGGTATTCAGGTATCCTATTCTTGGACACTTGGTTTCTCAAAACTGTCCATCAGGAACTTGTTCATAATATAGTTTTTTTTAGCGGGAGTTCATAATATGACCTATATATCTGAAATTCAAAACAAGAATTGAGGAAGCTAAGAAGCATGCTATTTAGCTGAAAGACTACTAGATTCTCTGAAGAAGTTCAAATTGACTGCAGAATGCTCAGCAGAAGAGGATGAAGCTCCTGATAGAAAGAGCCATCATAGACTTATGCAGCAGCAGCAGCTTGTTACCTGACAAGATGGTGATCGCGGACTTGGGCTGCTCCTCTGGCCCAAATGCGCTGGC…
3B01G0763400.1	chr3S:525982695..525984667 (-)	1973	F-box like	ATGGCATTTGTCTGTGGCTGCTGCTGTTTCAGGGTCTATCCCGCTCCCAACTTGCCGTGCATGGATGGAAAGAGGCTGCGGCAATCTGCGACGCCAGCTGACCCCGTGTCCAAGGTGCTCGGCGACGACAACCTACTCATCGAGATCCTCCTCCTAATCGGCTACCCAACTACCCTCGTCCGCGCTGCTCTCGTCTGCAAGCGCTGGTTCTGTCACGCCTCCGACCCCGCCTTCCTCTGCCGCTTCCGCAAGCTCCACCCGCCCCGTCTCCTTGGCTTCTATGTCGACACCGGGAGGTTTTGTAGCAGCTCACGCTTCGTGCCGATGCTACCGCACCCCCCAGAGTTCAACGCCGTCATCCGCTCTGCAAGCTCCATCCTGGATGCCTGCAGTAACACA…
3B01G0763500.1	chr3S:526054797..526055897 (+)	1101	F-box associated domain	ATGGCGGAGGCCGCCAGTGCAGCAGGACGGACACAACTCCTTCCTGGCCTCCCCGATGAGATCGCCATCTGGGAGATACTCATCCGCCTCCCCCCTAAATCCCTCCTTCGCTGCCGCGCCGTCTGCCCCGCCTGGCGCCGCGCCACCTCCGCTCGTGACTTCCTTCTTGCCCACCACGCGCGCCAGCCCAGCCTTCCCCTCCTCTACATCGACACTGACGACCAATCGTCCATAGACATCCTCACCTGCAACCACCGGATAGCCGACAGGCTCCAGTCCATCGCTCGACTCGATGATGCCATCGATTTCTCTCTAGTGGCCTGCTGTGACGGCCTCCTCGTCTTAAGCACCTGTAAAGAAAGTGGCTTATCCATCTACAACCCGGCCACTCGTCAATAT…
3B01G0763600.1	chr3S:526064437..526064859 (-)	423	GRF zinc finger	GTTCTACGTGTGCAGCGAGCATGGGGTAAGAATCGGGGCAGATGCACCATTTTCGTCGTCGGGATGTTTGAGCAATGGGTGACATGTTTGGTGTTCATGCAGGTGACATGTTTCTTTCTTTGGGTCGATGCTCTGGCCAAGACTCTGATGAATGAACTGCAAGAAGAGCATGAAGAATGGTTGCGCATGCTGCCACGAACGGCAGTGGCCACACCACGAGCTCCGGAAGAAGAGATGGATGGCGAAGCACGCACTGACAGAGAGCTAGCTATTGAGCTTAGGATGTTGCAGAAGAAGGTTAGGAAGCTTGAAGATCAAGCACTACCAATACCCATTTGCAAATACTTTTGGGCATTTGTAGGTATGGTAATCGCACTGGTTGTAATGTTGAAAATGTAT…
3B01G0763700.1	chr3S:526080513..526081863 (+)	1351	CsAtPR5, putative, expressed; nicotinamidase 1; ATP-dependent zinc metalloprotease FtsH	ATGAGGACAGAGAAGAGAAGACCCGCCTCCAAGAGCGCCGTCAATCCCGGTCCCGGAAGGACCGCCGCAAGGATCCTCGGCCGGACAAACAGATACACCCTAGTAAGAGCCTCGACCCTAACCTGTCGAGGGATGTTCGGGATTCAGATAACCTTTTGTGGATTCGACAACATCGCATGCTCAACCATTCAGAATGTAAGTTGCATCATTAATTCCATCTATTAACAAGTTTTCTTTTTCATTGTGCTCACTTCTTTTTACATTTCCTTTTCCCCAGCTGTGCTGCCGCCGATGCGCTATACTTCCTGCCAACTCCTCGGGAATGGATGCTCTCATTATCCTCATCCTATGCTACAATTCTTTGGTATTTTTGTCCAGTTTTACAGGAACGCCTTGAAT…
3B01G0763800.1	chr3S:526117413..526118264 (-)	852	F-box associated domain	GCGCGAATTGGTGACCCTTCCGCCCGCCCATACATATCCTGCGATGGCTTCGTCGTCCTCTTAATCGGCCAACAACACTTATGCATCGTCAACCCGGCAACCCGTCAATGCGCTCGCCTCCCAAGTCTTTGTAGCATCAGCACCCACCAACCCGCCGGGATGTACCCGCACAGCCCAACCGGCGAGTACAGGATACTGCTGGCTTCTGATAATCCAGATGACTCCTACCAGGTCTACACTTTAGGTTCCAGCGAGCCGCCCAGGCACATAGAAGACATAGAGGGCCCCAATTTGGAGGACTTGTCACCCAGTACACCTCTCATGTTCCATGGTAGCCTGCATTGGTGCATAGGCAGCATTATACATGTATTCAACACCACCACTGAGTCCTTCCGGCAG…
3B01G0763900.1	chr3S:526170931..526172069 (+)	1139	F-box protein	ATGGCGGAGGAGGCTGCGGCAGCAGCAGCGGCGCCTCTCCTTGAGGGCCTCCCAGATGAGGTCGTCCTCTGGGAGATCCTCGTCCGCCTCGACCCCAAATCCCTCCTCCGCTCCCGCGCCGTGCGCCGCGCCTGGCGCTGCGCCACCTCCACCCGCCGCTTCCTCCTCGCCCACCACGCCCGCCAACAACCTCCTTTCGTCTCTGAGGGACAGATCCCATAGCATCCTCGCCGACCACCGGGCCGCCGCCGATGCCCAGCTCCACACCGTCGCCCGGCTTGCCGAGCCCTTCCTTCTCGAGGCCTCCTGCGACGGCCTCCTCGTCCTCTCCAGTGCGCCCGCCGCTTCTCCGTCTACAACCCGCCACGCGTGAGCATGCCTCCCTCGTGTCCAGCCAGG…
3B01G0764000.1	chr3S:526191111..526194647 (+)	3537	Hydroxyethylthiazole kinase family	CCCACCGCATAACCAAAAAGTCAATCCCCCAGCGCGCAGCCTCGCCGTGGGCATGGAGGAGGAGAGGACGGAGGCGTGGTGGGCCCGCCGCGCGTGGGCGCTGCTGTCGGCCGTCCGCAAGCGGGCGCCGCTGGTGCAGTGCATCACCAACCTCGTCTCCATGGACATCGCCGCCAACGCCCTCACCGCCACCGGCGCCTCCCCGGCCATGCTCCACAGCCTCCGCGAGATCCCCGACTTCACCCCACGCTGCGACGCAGTCTACATCAACGTCGGCACCCTCTCCGAGGAGTGGCTACCCTCCATGCGCGCCGCCGCCTCCGCCGGCCGCCCCTGGGTGCTCGACCCCGTCGCCGCGGCCGCCTCCGGCTTCCGGATGGAGGCCTGCCTCGGGCTCCT…
3B01G0764100.1	chr3S:526202579..526203733 (+)	1155	F-box protein	ATGCCGGCGACCATGGCCAAGGCCGCAAGGGCTGGAGCGGTGCCTCTTCGCCACGACGGCAGCCTTCCGGAGGAGATCCTCGTCTGGGAGATCCTAGTTCGCCTCGACCCCAAATCCCTCCTCCGTTGTCGCGCCGTCCGTCGGACGTGGCGCCATGCCACCTCCACCCGTGCCTTCCTGCTTGCCCACCATGCCCACCAGCCAGCCCTCCCCATCGCGCCGCATTTAATACATCCTCACCGTCGACGCCTTGCCGCCGCCCAGCTCCACATCGTCGCCCATCTTGACAAGGCCTTCAATCCAGAGGCTTCTGCGATGGCCTTCTCGTCCTCTCCAGTACAACAACATGATCGACACCATTGATTTCTCGGTTTGTAACCTGGCCACTCGTCAATTTGC…
3B01G0764200.1	chr3S:526206087..526206709 (+)	623	F-box like	ATGGCTCCTCAAAGCCAAACCGGATGCTACGTCCTTCAGCTTGGTTCCGACCAGTCACCGAGGTACATTGGGTGGCTGGAGATGGTAAAAGACCTGTGCATAGAGATATCTGCCCTCATCCGTGATAGCCTGCATTGGTTCCTACTGAAGCATAGAAAACATGTATTGGTGTTTGACACCTCGGCCGAGTCGTTCCGGCACATGCGTGCTCCACTTGTTCTTGGCGGCAGTGACCTTGGCCTGTTTGAGATGGATGGCACACTCGGCATCGATTGCCATAATGATGCCATGGAAATCGTCACTATATGGGTGTTGCAGGATTATGGAAGTGAGGTCTGGGAAATAAAGTACCGAATCAAATTGCCGGTTGTTGATATCAGGGAGAAGCTTGGAGACGAT…
3B01G0764300.1	chr3S:526209707..526210318 (-)	612	Late embryogenesis abundant protein, LEA-2	ATGCCCACTGCCGCCTGTGACCACCGCAGCGCCGCGGCAGCCGCGTCACAACGCCGGCTCCGCGTCTGCTTCATTGTCTCCCTCGCCGTACTCCTCCTCGCTGTGGCCGTCGCGGTGCTGGTCATCACGGCGCTCCGCCCGCACCCGGCCGACACCACCATCTCTACGATCCGGCTCACCTCCGTGTCTCTCTCCCCTGTCCTACTCTCCCTCAACGTGACGCTCGACGTCGTCCTCTCCATCCGCAACCCCAGCCCCGTCGCGTCCTTCGCGCATGACGCCGGCCGCGCTGAGGTCTACTACCATGGCGCGCTCGCCGCGGACGCCAACGTGCCGCCCGGACGCATCGGCGCGGGAAGCACCAACGTGGTGACCGTCAGGCTCACGGTGCTCGCTGAC…
3B01G0764400.1	chr3S:526259818..526296463 (+)	36646	Indole-3-acetic acid-amido synthetase, DUF295, GH3	ATGGAAGGCCCCTTCCCATTGCTTGTGCATGATCTTGGGAACCGTACACATGACTGCCAGACACGGTTCAGCATCTCCAACCAGGCCGTGAGCACCGCAGCTGTCCATGAACTCAAGGACTACAGGTGCTTCGAGTCTCCACAGGGCTGGGTGCTCACGCTGGACCCTGTTTCCCTGCACATGTTCCTTTGGCGCCCTCAGGACGGCCAAAGGATGAGCCTTCCATCCCCCAACCACGAATTTCCTAGGAGGTGCAAGTGCCTGCTCTCCGACAAGCCTAATGCCACATCTTGCACCGTTCTGGTACTCGATCTTGACAAGCCTAATCTGTTGGTGTGCCGAATTGGAGGAAGCCAATGGGACTCTTACAACTACGAGCTCACCGTGTTCCTCGCGGAC…
3B01G0764500.1	chr3S:526299444..526299620 (+	177	DnaJ	ATGGCCCGCGGGGGATGTGCACGCGAGGTCGCCGGAGCCGGACGAGCAGGACGTCGAGGAGCAAGTGGCGGTGTCGTCACCAGTGCAGGACTTGGCACGGCTAGGAATGTAGCCGACGAGCATCTCGGTGACGTCCTGATATCGGCAGAGCGTGAGCAGCGCGTACCCGGAGCTTGA
3B01G0764600.1	chr3S:526306474..526309555 (-)	3082	UV-stimulated scaffold protein A homolog. DUF2043	CGCAAAGCGAATCCAATCACCGCACGGCTCTCCGCCCGCCACGCCACCACACCAAACCGCCGCCATGCCGCGTGCTTCCGGCCGGCCGCCGTCGTCGGAGCAGGGCCCGACCGCCTCCCCCTCCACCCCGCCGGCGGATTCCTCCATCGCGGCCCTCATCGACCGCGCCACCTCCACCACGGCCCCTTCCGTCGACCCCGCCCTCCTCCGCGCCATCAAGTCCTCGGCGCGCGCCTCCGATGGCGCCGTCCGCGACGCCTTCCGCCTCCTCCTCTCCCTCATGGCCAAGCCCCACTCCCACGTGCGTAAGCCCCCTCCCCCCGGATCTCCGGTTCCCCCACCCCTAACCCATGGCTTGGCGGCCGGACTGATGATAAAATTCCCCCCTTTATGCGTGCG…
3B01G0764700.1	chr3S:526336450..526337823 (+)	1374	F-box associated domain	GCCCAGCCCATGCCCGTTCCTCGTTTTTATTACCCTAGATAGAGTACGACTCCGCCTCCGCCGCCGCCGCCGCCCACTCCTCTTCCTCTGCTCGAGAGCTCCCAGCCAGCGACCATGGTGGAGGCCGCCGCCGCAGCAGGAGCGACGCCACTCCTCCCCGGCCTCCCGGATGAGATCGCCATCTGGGAGATCCTCGTCCGCCTGCCCCCCAAATCCCTCCTACGCTGCCGCGCCGTCTGCCCCACCTGGCGCCGCGCCACCTCCACCCGCCACTTCCTCCTCGCCCACCACCACCGCCAGCCCGCGCTCCCCCTCCTCTACGGATACAATTTCATCGGCGACGACGTCGAGTCCCTGGACGTCATCCCCTTCAACCACCAGGCAGGGGTCGCCGCCGCC…
3B01G0764800.1	chr3S:526367035..526368147 (+)	1113	F-box associated domain	ATGGCGGCGGCCGCAAGTGCAGCAGCATCCCATGGCCTCCCGGCTGAGATCGTCATCTGGGAGATCCTCGTCCGCTTGCCCCCCAAATCCCTCCTCCGCTGCCGCGCCGTCTGCCACGCCTGGCGCCGCGCCACCTCCAACCGCGACTTCCTCCTCGCCCACCATGGCCGGCAGCCCAGCCTCCCCCTCCTCTACGGCTACAACTTTGTCGGCGACAAAATCGGGTCCCTAGACATCATCCCCTTCGACCACCGGGCAGGGGTTGCCCCACCGACCAGCTCCGGTCCGTCGCACGACTTCGACGCGCCTTCTTCCGTCCGTTGGCCTCCTGCGACGGCCTCGTCATCCTCACCATGAACTACGTCCACTTCACCATCTGCAACCCGGCAACTCGTCAGT…
3B01G0764900.1	chr3S:526409363..526410490 (+)	1128	DUF295	ATGGCGTGCAGCAACACCGGCGCCCTCCAGTCATTGCCACTGCTCGTCTTCGAGCACCAGCCCACACGGAACGAGTCGACGACAGCGATCGGAGTCGGAGGCGATGATCAAGAAGTTATCCCCGAGATGCTCATGTTCAGCCTATGGGAAGAGAGAACATGCATGGAGGCGACACCGGCCATGCTATCCCCGCAGGACAACCAGATCTGCTTCGCCACCCCGCAGGGCTGGATCTTCATCATCCACGGCGCCTCCCCGTGGGAGACCTGGCTGTGGCATCCCATCACCGGAGAGACCATACCCCTCCCGCCCATACGAGATGACCACTACGTCCCCACCAGCTGTACCTGCGTCCTAACCCACAGCTCCGTCGCGCACCCCGACTGCGCCGTCGTCCTG…
3B01G0765000.1	chr3S:526410911..526416647 (-)	5737	tRNA 2-thiocytidine biosynthesis protein TtcA; RNA-directed DNA polymerase (reverse transcriptase)-related family protein	ATGGCAATTCTGCAGTTTTGCAAGAGGAACACGGTAAGGATTCTGAGCCTAGACATAAAAATGGCATAACTACATGAAGCATTGTATAAAATGGTTAGCAGCTGAGTTGAACTGATGGGGACAGTTCCAAAAAAGGAAGAATAAAGACACAAGGAAGCAAGGCTCTTCCCATTAATTAGATCTGTCAATGGATCGACAGATGTCGCAAGGGGGCAAATATAACCATGTGTGTTAGAATGGACTCTGATGCAATGGTTTAATTAAGGAATAGTGCACCAAGCTCTTCTAAGAATTAGGTGCAATTTGCAAGTCAAAGGATAATCTGCCACATTTCATCATTAGCTTGAAGAAAACAAAGAAACAGGAAAGACATGTAGATTGTTAACTATTGATTTTCAA…
3B01G0765100.1	chr3S:526423091..526424598 (-)	1508	F-box protein	ATGGCGACGCCTCACGGTCATGGCCTCCCGGAGGAGATCATCATGTGGGAGATCCTAGTCCGTCTCCCCCTCAAATCCCTCCTACATTGCCGTGCCGTCTGTCGTGTCTGGCGCCATGCCACCTCCCACCGCCAATTTCTCCTCGCCCACCACGTCCGCCAGCCCTCGCTCCCCATCGTCTTCAGCTACGGCAATGAAATCGGCAAAAAAGTCGCCACCTTGGACCACCGGGCCGGCGCCCATGACGCCCAGCTCCAACCTATCGGTCTGCGTTACCAGAGTTTTCTAGTGGCCTCGAGCGATGGCCTCCTCATTCTCTACAAATAGGGCACCGATTCCAAGCGCTGCTTCTTTGTCTATAACCCGACCACGCGACAGTACTCTCCCATCCGGCAACTG…
3B01G0765200.1	chr3S:526512270..526512552 (-)	283	Nicotinate dehydrogenase subunit B; RabGAP/TBC domain-containing protein; Holliday junction ATP-dependent DNA helicase RuvB	ATGGAGGTCGATGGTGCCGAGGTCGAGGAGGCCGCCCAGGACAAGGCCGCTGCCAAGGCGCTCAGGACCAAGATCAGCTCCGCCTCGGGTGACGTCAGGGCGCTCGTGCTCCCGTGGCTGACCCCTCCCGGGGACCTCGACAAGGGTATGATTCCATCCTCTTCTTCTGGCTTTCTTCCTCGCCGCATCTGATGCGTACATGCTTTGTGTGTTTGGGGGCCAGGAAGAAGCTGCTAAATCTGACGAGTTCGGATGCCCGCCAAGGTCACCTTCAGTTGGCTAG
3B01G0765300.1	chr3S:526586072..526587551 (-)	1480	CsAtPR5, putative, expressed; nicotinamidase 1; Sterol 3-beta-glucosyltransferase; ATP-dependent zinc metalloprotease FtsH	ATGGGCGCAACAGAAGGTAGCCCTGGCGCTGGCCTGCCACGACCATCCCAGTTTGACTGGATGTTCACCGACGAGGGGTGGGCCTTGCTGTCCGAGGAGACACGCCGTTCAATTATAGGACTTCTGGATGAGGACAGAGAAGACAAGACCCGCCTCCAAGAGCGCCGTCAATCCCGGTCCCGGAAGGACCGCCGCAAGGATCCTCGGCCGGACAAACAGATACACCCTAGTAAGAGCCTCGACCCTAACCTGTCGAGGGATGTTCGGGATTCAGAAAACCTTTTGTGGATCCGACAACATCGCATGCTCAACCATTCAGAATGTAAGTTGCATCTTTAATTCCATCTATTAACAAGTTTTCTTTTTCATTGTGCTCACTTCTTTTTACATTTCCTTTTC…
3B01G0765400.1	chr3S:526592871..526593122 (+)	252	SAM dependent carboxyl methyltransferase	ATGGAGATGTGGGTACATGGCCCTACAACGGATACGGGTGATGCTCTCCGCATGCAAGCATGCATGATTGTGTTCGAGATGAGAGCCATGTCTGGGGCAAAAATTGTGCATCATTTTGGAGACATGATGGATGAGTTCACGAGGATTGGGGAGCAACATTGGACCCTGGAGGGAAACTTGCAGGACATGCTTGCCAAGGACACAGTGGTGACCGTATCGCTGAACAAGGCACGAGGGTCAAGTAACCAGTAG
3B01G0765500.1	chr3S:526610854..526611954 (-)	1101	F-box associated domain	ATGGCGGATGCCGCCAGTGCAGCAGGACGGACACAACTCCTTCCTGGCCTCCCCGATGAGATCGCCATCTGGGAGATACTCATCCGCCTCCCCCCCAAATCCCTCCTTCGCTGCCGCGCCGTCTGCCCCGCCTGGCGCCGCGCCACCTCCGCTAGTGACTTCCTTCTTGCCCACCACGCCCGCCAGCCCAGCCTTCCCCTCCTCTACGTCGACACTGACGACCAATCGTCCATAGACATCCTCACCTGCAACCACCGGATAGCCGACAGGCTCCAGTCCATCGCTCGACTCGATGATGCCATCGATTTCTCTCTAGTGGCCTGCTGTGACGGTCTCGTCGTCTTAAGCACCTGTAAAGAAAGTGGCTTATCCATCTACAACCCGGCCACTCGTCAATAT…
3B01G0765600.1	chr3S:526615734..526618269 (-)	2536	Ribonuclease H protein	ATGGACCGGGGGGAGTTCTTTGTCAGCATGGAGATTTTCGAGAGGGCGCTGAACTTCAAATGGGAGATCATCATAGTCTATGGCCCTACCGACCACCGCCGGTCGGTGACATTTCTGGATGAGCTCAAGAATAAGGTGTCTGCCGCCCGCCTACCGGTCGTCGTGGGCGGCGACTTCAACCTCCTCCGATTTGCGGAGGACAAAAACAACGACCGAGTGAACTTCCCGCGGATGCAGATGTTCAACGACTGCATCGCTAACCTCGGTCTGCAGGAATTAGATAGGATTGGTGCCAGATTCACCTGGACCAATCGCCAGGCCGACCCGACCCACTCCGTCCTGGACCGCGTCTTGGTCGCGCCTGAGTGGGAGTTGCGGTGTCCCCTTGCCACCCTTCGT…
3B01G0765700.1	chr3S:526627987..526628286 (-)	300	Polyketide cyclase / dehydrase and lipid transport protein	ATGATGCGAGACCCCGCGCGCAGTGCGCCTCCACGCGCTCGAGCCATCCACCACGTGCTCGGCTCGCTCGTTGTCGTCACCGTCGCTGCCGACCTTCAGGAGGATCATCGGAGAGTCGGAGAGGGGGACGGGGCTTGGCAAAGATTACTGGCCACCATCGTTCATGGCCTCCTCCCGCAAAAATCCGAAGCTCCCCCGTCGACGGACGGAGGCGGGGAACGATGGGGCAAGGGGCTGCGGGGGGCACCGAAACTGGCAATAGAGGGCGCGGCGACCTGGCCACAGTGGAGCTTGAGGTGA
3B01G0765800.1	chr3S:526675699..526676762 (-)	1064	F-box associated domain	ATGGCGCCTTCCCACCGCGGCCTCCCGGATGAGGTCGTCATCTGGGAAATCCTCGTCCGTCTGCCCCCCAAACCCCTCCTCCGCTGCCGCGCCGTCTGCCATGCGTGGCGCCGCGCCACCTCCACCCGCGACTTCCTCCTCGCCCACCATGGCCACCAGCCCACCCACACCATCCTCTTTGGCCGCAACTTCACCTTCGTCGGCAACGAACTGGTGTCCCTAGACATCATCCCCTTCGGCCACCGGGCAGGGCTCACGCGACTTGGACACCCCTTCTTCCGTCTGTTGGCCTCTTGCGACGGCCTCATCCTCCTCGCCGTCAGCTACACCCTCGGCCACTTCTCCATCTGCAACCCAGCAACTCGTCAGTATGCTCCACTCCCACTGCTTTCTGAATTC…
3B01G0765900.1	chr3S:526712094..526713344 (-)	1251	F-box protein	ATGACCACAACTCTGACTCGTTCCAAATTGGCGGCCATGGCCAAGGCTTCAAGGGCAAGAAGGGCGACGCCTCTCAGCTGTCTCCCGGAGGAGATCGTCGTTTGGGAGATACTCGTCCGCCTCCCGCCAAATTCCCTCCTCTGTTGCCGCGCCGTCTGCCGCAGTTGGCTCAGGGTCACCTCCACCCGCCAGTTTCTCCTTGCCCACCACAGCCACCAGCCGTCCCTCCCCATTTTCTCCGGCGCCGAGTACTGCAGCATCGTCCACCACCAACACATCCTTGCCTTCGACCACCATGCTGTCGATGAGCTCCACAGTGTTGCCAAGCTTGTCAAGAGGTTCCATCTAGAGGCCTCGTGCGATGGCCTCCTCGTCTTCTCTGATTGTGGCATCACTGGC…
3B01G0766000.1	chr3S:526725420..526726112 (+)	693	Glycine-rich cell wall structural protein 2	ATGCATGGCCGGAAGCACCACTATAAATATCCATTGATATTTCGCTTAGAACTCATCTCATCTTGCAAGAGTACACACTTCCATAAAACACATACAATGGTAGGCACAAAGCTAGTAGCCCTCGGCTATGTTGTCCTCTTGAGCATTGGACTGGCCAATGCTGCAAGGGTAGTTAGATTCGGCAGTGGAAGCGCCATGGGAACGGGAGCGGGAGGAGGAGAGGGTGGGGGAACTGTGAGTGGTGGTGGCTCGGGTGCTGGGAGTGGAACTGGGTCTGGCGTGAGTTCTAGTAGTGGTAGCCATGCAAGCGGTGGAGGTGGAGGTGGCGGCGGAGGCGGTGGCCAAAATGGTGGAACTGGATATGGTAGCGGGTCCGGCTCTGGCTCCGGTTCCAGTCAA…
3B01G0766100.3	chr3S:526738751..526748929 (-)	10179	E3 ubiquitin-protein ligase BRE1-like, zf-C3HC4_3	ATTCATGGAAATATATATGGCATGTTCTAATCTACTTGTTGGATGGTGCTCCAATTCATGGAAATTTATGTGGCATATTCTAATCTAGTTGTTGGATGGTGCTCCAATTCATGGAAATTTATGTGGCATGTTCTAATCTAGTTGTTGGATGCTGCCATTCACCATAGTGTTTGTCCCACTGGACAATTTTAGGGAACACTTCAATTCAAAGCTTTCTCCAGTACTCCAGTATTATGCTATTAAATGGCTGCTCGAATTGTTGTACTCCAGTATTATGCTAGTATTAATTTTGGAAGTTTGGTTAGTGGATATTAATCTATGTGTATATCCGTTCCTTTTCTGTGCCCTGCTGTAGGACTTAACTTTCTTTTAAAGATGGATGCCACAGCCCTTCATTAT…
	chr3S:528333178..528333582 (+)	204	Xbcd131 = BE438613	AGGGCGTCTGCGATTCCCGATCGGAGCGGTTGAGCAAAGGCGGCGGCGCCGCCTGCGATTCCCGATCGAGGCTCGGAGCGGTTGAGCAAAGGCGGCGGCGCTCGAGCACGGAGGACTACGGAGCCGGCGAATAGAAGCAGCAAGGCCGTCTCTTCCCCACTCATAAAAAATCCAAAGGTTTCTTGGGATTACATATTTTTGCAA
	chr3S:541288907..541289382 (+)	433	Psr 1205 = Marker for Su1-Ph1, Ph-I, and W4909	aagcttgcatgcctgcaggtcggttgcagaagcgaaaagatctacaatattttttagggagggggcaggagaaggcgaagtgccggcaacgatgagtgtgttgtcgggtactagttaagcagcacaattcacgcacacaacctgtattgatttccgctttgggtatttatacaattacatgacggagagagatgcaagggagtggagagatggttagctgcaatgagcatgtcgtgcatgcgtgaagggcacacgatgtgcacgcgctgttgagggcgcccgcagaatcggcgatggctgctagttacagcggaacacgccaaacacagatgttggaaggcccttcatcaagctgtcagcaaactgggagttggtggggatgtgttggacacggacttc…
3B01G0809000.1	chr3S:541320118..541358610 (-)	38493	Glutathione S-transferase, C-terminal domain	ATGATTTACTGTTATGGTATAATTGCTGCTAAAACGCTCTCAAGCAGACCCTTCTGAAGGATTGGGGCATCATATTGTACCATTTATCCGCGAGAATTTAAGCTATCATTTGCTCTTTGTTTGGGGGACTATCTCTTTGTAATCTTCTTTTTCTTCACCGAGTCAATTACACTGATGGTGCTAGAACTTGGCGCAAATGGTCATTTGTTGTGTTAGAAGTTGTGGTGTACATTGAAGTGGTGCAAAAACTTGGTTTTGACGTGTGAATACAGTGCTTACCTTGTTTCATATATGGAATCGACGCTGACTAGGTGCGCGGGGTCCGCTGTCATCCACTTGACCGGAGAGAAGGGGCGGGTGGCCTGATTTTTTCGAAAACACCCTCGAAATATGTTCTTT…
3B01G0809100.1	chr3S:541360275..541363672 (-)	3398	AhpC/TSA family, Redoxin	ATTACCGCTCAAAAAAAAAAACCACTCCCGTATTTTCCTCCCAAAAACGTCTGCCGTGACGGCTGGCGGCTGCGAGTCTGCGAAGCAACGACGGCGACGGCGACGGCTGGTTGACGCGCTCCCTCTCCCGGCGACGCCCTCGCCGCCTCCTTGTCCCGGTGACATCCTCTCTCGCGGCGTCGCCTCTCCCATCGACGGCCCCTATCCCGGCGACTCCCTCGACGCCTCCTTCCCCGACGCCCTCTCCCCCGTGAGAGCCCCCTCTCCCGGCGAAGGCCCCCTCTCCCACCATGACCCAGAAGACGCCATCGACAGGCAAGTCTTTTGTTCTCCTCGAATTTGTCCTCTTATCAGAGGGGATGTATGCATTGTAAAATCTGATAAAGACAGGCTGTCCTC…
3B01G0809300.1	chr3S:541374624..541381264 (+)	6641	Belongs to the peptidase A1 family	ATGGACGATGCAGCGCCATGGAGTCTGGCGGTGGGTCGATCCACTTCTAGATCGGGCGCTGCGAGGAGGCCCGGGCTCGGGTGCTATGGACGGGAGGCTGTGCTCCGCCTCTTCCTCCCCCCCCTACTCGCTCGCCCCATGTGCGGTCGCCGCCTCCCCTCCACGGCGAAGAGCGGCAGGGCCACGTCGGCGCCGCTCGTGGTGTTGACGGCGTTTCCGCTGGCCGCGCACTGCTACGGCCTCTACTCCTTCGGGGATGACTGGAAATGGGGCGAGAGGGGCGCCTCGTCGTTCCTGCTGCCGCTGCACCCGAAGCCCAAGGCCACCGCTGTCAAGGCGGATTCGACCAGGGCCGTGCTGCCGGAGAGGTGCGTGCGACGAGCCGAGCCGGTGCATGAA…
3B01G0809400.1	chr3S:541401876..541402673 (+)	798	gag-polypeptide of LTR copia-type, DUF4219, Retrotran_gag_2	ATGTCGACTTCAAAGGCGAGTGGTGGTGGTGTGACCATCCAGTACCCCATGCTTGAAGGCGACAATTATGGGGTGTGGGCTGCAAAGATGAAGATCTTCATGCGTGCACGTGGAGTCTGGGCAGCGGTGGAAGGTGATGGTGCGGTCGAAGAGATAAAAGACCAAGAGGCTTTCGCCGCCATAGCCCAAGCTGTGCCTGATGCCGTTTTCATGACCATATCGGAGAAAGAGACGGCAAAGGAAGCTTGGGAAGCTCTCAAGGAGATGCATGCTGGAGATGATCGTGTGAAGAAGGCTCGTGTTCAAGCTCTAAGGAGGGAGTTCGAGAGGATGAGCATGAAAGAATCAGAAGGCGTCGGTGAATTTGCGTTGAAGCTAACCTCCCTGGTTAATGAGACG…
3B01G0809700.1	chr3S:541753681..541754881 (+)	1201	Belongs to the expansin family, DPBB_1	ATGGCGAAAACTTGCACCTTAGTGCTGCTTGGCGCACTGGTGGTGCTCTCACTCCTTGTCAGCCCCATTGCTTGCTCCAGCAAGCTCGCCAAGGCGGCCGGGCACCACAAGCCTGCTGCAGTCAAGGGCCAGAAAAACCAGACCAGCACTAACCCCTCTTCGTCCGCCGCATACGGCGGCGGCTGGTTGCCCGCCGGCGCCACGTATTACGGTAACCCCAACGGCGCCGGAAGCGACGGTTAGTGCTTTGCTTGCTTTACTGTCGGTCTTACACGCATGGCATCTGTATCGCACCCACATTCGTCGAGCTGAAAGATACTGATAAGGAAAGAAATTTGCAGGTGGCGCGTGTGGCTACCAGACCGCTGTTGGGCACCGGCCGTTCTCGTCGATGATCGC…
3B01G0809800.1	chr3S:541803470..541806573 (+)	3104	GNT-I family	ATGCCTCATAACCCGCGTTACCTCCGCCGCCTCCTCCTCGTCGGCGCCGCGGCGGCCTTCATCTACATCCAAGTAAACCCCTCCCTCCCTCTTTGCTCTGCTCTCTCCGCGGATCAGATCCATCCGGCTCAGCCAGTCGCTGGCCGGGGATCTGACTGCCTCTACTTCATCTTCTCCACCCGCAAATCAGATTAGTCGAGTAGATTTCCCCTTGATTCGGCTCCCCCTTTCTGTTCAGGTGCGGCTCTTTTCTTCATCGTCTCCTGACGCTGGACGCCTCGCCCTCGCGGAAGCAGTAAGTCCCCCTCCTCCTCTCCAGTATCAGGTTCATTCCAGGGCATAATCCAAGATGTTAACCTGTTCTGCTCTGCAGGGTCAACCTAATCTCCCCGTCGCCGC…
3B01G0809900.1	chr3S:541826758..541830960 (-)	4203	NB-ARC domain	ATGGTGACCGCTGCCAGTGGGGTGATGAACTCCCTCCTCAAGAAGCTCGCGGAACTGTTGAGCGACGAGTACAAGCTTCAGAAATCCGTGAAGAGCAAAATTCGCTCACTGGAACTCGAGCTGAGCAGCATCAATGCTTTTCTCAGGAATTTGGCTGACAAGGAGGATCTGGACCCGCAGACTAAGGAATGGAGAGACCAGGTGAGAGAGATGTCTTACGAAATCGAAGACTGCATCGACAAGTACATGCACAAGCTAAACCACGAACCGAATAAAGTAGGTGGCATCAAGGGCTTCATCAGCAAGAGCATTGCCAAGGTGAAAAATATGGGAGTTGTCCATGGTATTTCTGGTCAGCTTGAGCAACTCAAGCTCCAAGTCGTTGAGACAAGCGAGCGA…
3B01G0810000.1	chr3S:541848939..541857461 (-)	8523	Protein of unknown function (DUF295)	ATGAAGGAGGAGGGCGGCTGCAGCGGCGAGAAGCGGCGGGCAGAATGGGCATCGCTTCAGCCGGAGCTCGTCCAGCTCATCGCCGACCGCGTCCTCTCCACCAGCGGCGTCGACGAGTACATGGGCATGAGGGCCGTCTGCCCCTCCTGGCGCTCTGCCGTGGCCAAGCCATCTCCGCACGCCGCGGTCGCCGACCTCCGGTTCCGGCCACGGCAGACGACCAAGAAGGCCGGCCCCTCTTCCTCAACGTCGCCACAGGGCGCTTCCGCCGTCTGCGCCTCCCGCTGCTCCGTGACTACATCTTCGTCGGTGCATCCGACGGTCTCCTCGTCCTCGGGGCCAGGGAGCTCCCGCATGCTGCTCGTCTCCTCAACCCATTGACTGGTGACATGCTTCCCT…
3B01G0810100.1	chr3S:541981008..541982046 (-)	1039	Cysteine-rich TM module stress tolerance CYSTM	GGTGTGTCTATCCGCTCGACCAACTAACCTCTGCTTCGAGGAGTACTCGCTTTCGATTTGTCAGCTAATAAAGGTGATTTTGAGGCAGAATCGAATCAAATTACTTGTCAATCAGCGACTGCGCCGGGGCGGGGTGGTGTCAAAAGTTGGGGGAGAAGCTTCCGTCTATGTGCTCTCCGGGACTGCTCTCCGTGTGCCTGACACCAGCGCGGCTGGCCTGTATATATAGAGGGTGCTGGAGTTGGAGACAGGTACCCATCAGCTACTGAATCCGATCGACAGCACAGCACAGCAGAAGCAACTCGTAGTCAGAGGACATACCTGATGGAGAACAACAGGAGCAACCAGCAGGCTCCTCCACCGCCACCAGGTATCGATCGATCTTCGCTACGGGCTCGT…
3B01G0810200.1	chr3S:542003712..542007143 (-)	3432	Domain of unknown function (DUF3420)	CAAAAAAATCTCAAGCCCCCATATAACCTTTAGAGAGAGAGAGAGACAGGAAGAGAGAGAATGGGTGTGTGCTAGAGCGAGAGAGAGAGGCACCAGCACGAGCGCCCTTCAAAAAATACTGCATAAATAAAGGGGGCAATAACTGGGGAGAAAGGGAGAGAGAGAGAGAGAGACAGAAGTGAAGAGGGGAGAGAAGAAGAAGTGGTCACTGCAGACAGAAGAGAAGATCAAAAGAGATCGGGCGATGCAGCACAAGATTGGAGGGCAACAACAAGCGCAGCAGCAGCAGCAGCAGCAGCAGCCGGCAGCAGGAGCAGAAGAGCAAAGCAGCCAGCGACGCCAACGGCTTCTTCCCCCACTCCTCTTCTTCAAGCTCCAGCCGCAGCTCTCGATCTGATT…
3B01G0810300.1	chr3S:542205524..542206060 (+)	637	Protein of unknown function (DUF2838)	ATGGTCGAACCACTCAAGCGCTCGCCGGCTGTTGGGTCGAGGAGCTGCTACCGTCCTCCGAGTCTCGCGACGACTCCAAACAAGTCAACCGGCTTCACGCCTTTCTTCCTCGTCTATGGTGCCGAAGCCGTCATCCCTACAGATATAGAGTTCGACTCTCCACGAGTCACCATGTACACCGAAGAGGAAGCTGAAGAAGCACGCCAAGACGGTGTCGATCTGCTGGAAGAGGGCCGACTGTTGGCACTCAGTCGGTCCGGCATCTACCAGCAGAGTCTGCGCCGATACTACAACCGCAAGGTCAAGCCGAGATCGTTCCAAGAGGGCGACCTTGTGCTCCGGCTGATTCAGAGAACAGCCGGCCAACACAAGTTGTCGGCGCCTTGGGAGGGTCCCTTC…
3B01G0810400.1	chr3S:542259779..542260640 (-)	862	PIF1-like helicase	ATGCATACAATTGCATTTAAAGCTGGTGAAAATCTTGAAGATGTTGCCGCTCGACCATCTTCATCCAGGTCCATGCTTACCGAGTACTTTGAGATGAACCGAAGGAATCCGCAAGCACAGAAATTGTTGTACAGAGAGTTTCCAGAGCATTATAGATGGATAGCTGGAAAAAAAAGTGGCAGAAGAGAAGAAATAACAGATCACAGATTGGAAGACTTGTGTATGCACACCTGCTTTGAAGGAGAGAGGTACTACTTGCGTGTGCTGCTAAGTCATGTTCGAGGTGCCACTTCTTTTGATGATTTAAAAACAGTAAATGGCAACCTATGCACTTCCTTCAGAGAGGCATATGAGCACTTAGGCCTCATTGAGCACGACAAGACTCTTGATGACTGCATG…
3B01G0810500.1	chr3S:542299360..542320134 (-)	20775	Legume lectin domain	ATGGCTGCTGTGAGCTTCTCCCACCGAATACAGATCCTCATGCTTCTCTGCTACTCGATATGGCCTCGTGCTACCTCGCTCTCTTTCACCACCAACTTCTCCCTTCCCGGTGGCTATGACGCCACCAAGCACCTCCACTTCCAGCGCGACGCGCGTTTCGACCACGACTCTCGGATGATCCATCTGACAAAAGCCGGCGGGAGCCCAAGCAACAGCGTAGGCCGGGTGTGGCACGCGCACCCCGTGACTCTGTGGGACACCGCCACCGGCGAGCTCGCCGGATTCAAAACCTCCTTCACCTTCCGAATCAAGGCTGCAAGCAGTAACACATCCAGTGGCGATGGCCTGGCTTTCTTCCTGGGGCACTATCCTCCAACGACCATCCCCGAATCCCTCGAC…
3B01G0810600.1	chr3S:542357160..542359183 (-)	2024	Lectin-domain containing receptor kinase	ATGGCCGCTGTGAGCTTTTCCCAACGAATACTCTTCATGCTCCTCTGCTACTCCATATGTTCTCTACACCTACCTCGTGTTACCTCCCTTTCTTTCAGCTCCAACTTCTCCCAGCCCGGCTACGACGCCAGGGACTTCAGTTTCCAGGGCGACGCATACTATGACTCCCAGTCTCAGATGATCCAACTGACAAGAAACGGTGAGGATCGAAGCATCCAGAACAGCGTAGGCCGAGCGTTCCTCGCCACGCCCATGCCGTTGTGGGATAACGTCACCGGTGAGCTTGCCCGCTTCACCACCTCCTTCACCTTCCAAATAAAGGTAAACAGTTCAAACCCTGGCGACGGCTTGACATTCTTCCTCGGGCATTATCCTCCGACGAGCAAACTTGACGGCGTC…
3B01G0810700.1	chr3S:542409658..542431265 (-)	21608	Lectin-domain containing receptor kinase	ATGGCTGGTGTGAGCTTCTCCCAACGAATACAGATCTTCACCCTGCTCTGCTACTCGACATGGTCTTCTCGGCATCTGCCTCGTGCTACCGCGCTTTCTTTTAGCTCGAACTTCTTCGACCCCGACTACGACGCCCAAGACTTCAGTTTCCAGGGTGACGCATACTACGACACCCAGTCTCACATGATCCAACTGACAAGAAACGGCGAGGGTGCAAGCATCCAGAACAGCGTAGGCCGAGCGTTCCTCGTGACACCCATGCCGCTGTGGGATACCGTCACCGGCGAGCACCTGTTAGGATATGACTATTGGGTATGAACCGCCCAGAAGGGATCGGGTTATACCACTGACAGCTTATACGAGCCTGTTGACGGCCCAAGACCCAGAGGCGACTTATGG…
3B01G0810800.1	chr3S:542431606..542433682 (-)	2077	Lectin-domain containing receptor kinase	ATGGCCGCTGCCATGAGCTTTTCCCACCGAATACACATCGTCGTGCTCCTCTGCTACTCGATATGGTCTTCTCTGCGTCTGCCTCGTGCTGCCGCACTTTCTTTTAACTCCAACTTCTCCAATCCCGACTACGACGCCCAAGACTTCAGTTTCCAGGGTGACGCGTACTACGACACCCAGGCTCACATGATCCAACTGACAAGAAACGGTGATGGTACAAGCATCAAGAACAGTGTAGGCCGAGCGTTCCTTGCGACGCCCATGCCGCTGTGGGACACCGTCACCGGCGAGCTCGCCCGCTTCACCACCTCCTTCACCTTCCAAATCAAGGTAAACAATGCAAACACTGGCGATGGCTTGACATTCTTCCTCGGGCATTATCCTCCGGCGAGCATTCCC…
3B01G0810900.1	chr3S:542434145..542438644 (-)	4500	Protein OSB2, chloroplastic-like	GTCCACTCCGCTCCACCCACCGGCCCACTTCTACTAGCGACCCATGCTCCGCGAGACTCCAGTCCAACCTCGGAGGTTTGACCTTCCCCCTTCTTCCTCCGCCTCCGGTCCAGCTCCAAACCCCCGCCCCCTCCCATCTCATTCTAGGGTTTAGGGTTTTACCGCCGACGCGCCACCATGCGCCACCTCGCCCGCCTCCTCAACCACCGCCTCCTCCTCCCCTCCACCGCCACTGCCACCGCCTCCTCCTCCGCCGCCGCGGCCTTCTCCACCTCCAAGCGCGCCTACCCCAGCCGAGCCAAGCCGCGCCCGCCGCCGCCCACCGAGAGCCCCGCGGAGGACGCGGCAGGAGAAGACGGGGACGCGCCCGCCACGGCGGACCCCGCGGCGTGGCAGAGG…
3B01G0811000.1	chr3S:542457983..542459337 (+)	1355	EF-hand domain 1, 5, 6, 7, 8 in Ca2+-binding proteins (CaBPs)	CAAATCCCGGAGGGGGGGCCCTGCCAGAAACGGCCCCCTCCATCCGTCGCAAGGCAGGAAAAGAAAAGGCTGGGCGGGCGGGGCTAAAATGCCCATGCAGAAGCAACCAACCAAGCGTACCGGACGCGAGCTCGACGACTGAAAAATCGGGAACCCCGGCAAGGAGGAAGCTTCCGCGAAGCTCACTCCCGCCCCCGCTCCCCGTCCTCCGCCTCCCCTATTTATCGCTGCCCCCCTCCTCCGTCTCCACCCACCCCACACATCCCCATCAATCCATCCATCTTTCCCTCCCTGCTGCATTCGTCTCCTCTCCATTGTTTCTCTCTTGGAAGAAAGATGAAGCTCTCCATGCAGTCGCTGGCCCGGAAGCTCTCCATCCCGTCGCCCAAGCGGGGCAAG…
3B01G0811200.1	chr3S:542483335..542488496 (-)	5162	Ergosterol biosynthesis ERG4/ERG24 family, Function oxidoreductase activity, membrane	TGTTGCTGTACGCTCACGCCAAAGTCCTGTGTGCCCTAAATGAGCCACGTCACCCTCACTCCACCTGGCCGCTGTCATGGTCCCCGGTGGTACAGCTGATAACCTCCGCATATGCCTGAAGTACGGAGTACATCCACTCCGGCCGTGCGAAATCTCTGGGCGGCGATCGGACGGCCCAGGAGCGCCGGCGCGACGTGGCCGAGCCGCGCACACAGTCTCGTCTCCGTCTTCGTCTTTAAAGAAGCGGGCGCACACGCAAAGATGCTGTTTTTCCCTCCGGACGACAGCGGCGGCGGCGTCGGCGGTGGCCACAGATCCACCCGTCCTTAAAAAACAGTCGGCACCCCGGTCAGTCCACTCCCCCGCGCAAGCGAGATCGAGAGGACAGGCCAGGAGGCG…
3B01G0811300.1	chr3S:542659160..542661769 (-)	2610	Ferredoxin-dependent bilin reductase	ATGCGTGCAGCATGGGTTGGTTGGATGGATGGATGGATGGAACGGGACGCCATCCCACGTGTCCTTACCTCTCCCCTCTCATCCATGCCTCGCACACCGCAGCGGAGTGGTGGAGTGTACCAACTGGGCTGGGGAGGGGAAGGAGCAGAGGGGATGAGCGGCGGCGGCGGCGGCGGAGTGCTGGGCGCCGGCTCGTCGTACCAGAGCTTCGTCCGCACCGCGCTGGAGCAGACCCGCCTCCGCACCGCCCTCACGCCCCACCCCTCGCAGGTAGGTTCCTGCTGCTCCTGCCTCCCTTGCTCGCCTTGCTGAGCTCCATGTTCCCCTTTCCTTACAACCTTGCAGAGAGCAGAGTCCTACTAGTTCGGTACACGCTGCGCCGGCGAGCATGCTCTGTCT…
3B01G0811400.1	chr3S:542672918..542673968 (-)	1051	calcium-binding protein, EF-hand 1, 5, 7	GGAGGCTCTGTCTATAAATACCCGACGTCTCCCTCTGGAACGAACCTGCAACCACCGCAGAGCACGCCATCGAATCCAATCCAATCCAATCGAGCGAACCAAAGCCAATCAAAGACAAGAGTTTCCTCCTTGTTAGCGCGTCTAAGTAGACGACCACGATGGGCAAGATCAAGATGCCGTCCCTGTTCCGCCGCCGCTCCTCCTCCAAGTCGCGCTCCGCGTCGCCGCCGCCTACTCCCCAGGAGGAGAACCGGCCGGCGTCGGGCGCGGGGTCCCCGGCGCGGTCGGCGGAGGAGGAGATGGAGCGGGTGTTCCGCAAGTTCGACGCCAACGGCGACGGCCGGATCTCGCGGCCGGAGCTCGCCGCGCTCTTCGAGAGCCTGGGCCACGCGGCCACGG…
3B01G0811500.1	chr3S:542721002..542722768 (-)	1767	zinc-binding in reverse transcriptase, RVT_3, zf-RVT	ATGATCAAGGCAGTAGCTCAGGCCATCCCTACGTATATTATGAGCGTTTTTAAATTACCTATGTCTGTCTGTGATGATCTGAACAGAATGGTTCGGAATTTTTGGTGGGGGGCATCGGAAGGCAAGCGGAAAACACATTGGATAGCATGGCCAAGGATACAAGCTCAGAAAAGCAAGGGTGGTTTGGGATTCAGAGATTTCCGCCTCTTCAACCAGGCGCTCCTAGCGAGACAGGCTTGGCGTTTGCTAACTAACCCCACCAGCTTGTGTGCGCAGGTTCTCAAGGCACGATATTATCACGACGGGCGCCTCGAAGATACGGTATTCTCGGGGAATGCATCTCCGACTTGGCAGGCGATTCAGCACGGCCTCGAGCTCTTGAAAAAGGGCATCATATGG…
3B01G0811700.2	chr3S:542771464..542774181 (+)	2718	Belongs to the protein kinase superfamily	CAACGTCCCAGTCCACCCACTCCCGCACCCCACCAACCCCTGATTCACATCCCCTCCACCTCCTCTCCTCTCCTCTGCCGATGGGATCTCTCCCTTTCTCCTATCCATGCCGGGATCCTCCGCCGTGTGGCCGCACACGCGCGCAGCCTTCCTCCACCGCCCAGCCGACCAAGCCCATCGCGGCGGCCAGCCCGGGCTGCTCCCCGTCGCGGCATGGAGGTGGGGCGTCGCGTCGGCCCCGAGGGCGAGCCTAGTGGCGGCGCGGACGGCGATGGAGGAGGCGGTGTGCGAGGTGGTGCTGCGGCAGGCCACCTAGGGTTTGCGCCTCCTCCCTCCGCCCCCATCACACAAGCCGCATCGAGGAGGACGACACCGACCTCGGACCGTCGGAAGCACCAC…
3B01G0812200.1	chr3S:543221202..543226519 (+)	5318	protein desumoylation, Peptidase_C48	ATGGCGGTGGCGGGGGACTGGATGCTGCCGGAGACGAGCGGCGGCGAGCATCATCGGGCGCCGCCGAGCATCGTCGGCCACGGCGCCGAGCTACACGACCCCCCTGTTTTTGCGGCGGCGGACGAGAGGTATGGTGGCCTGCAATTCGCAGCATTTTTTCTCCCCCGCCTGATTGATCTCCCTTCAGAGCTTAATTCCCAGTAGTTCCCAACGCTGGACGAGTAGATCCGGGCCGAATGCATAGCATAGATTAATTTGGTTTAAGTTGAGCCGTTACTCCCTCCAGGTCCCCAAATTCATCCCCAATTCAGCTAGGGTTTGTTGTGTACATCAGATTAATTTGGTTCCATGTTGTAGCTAGGGTTTATACTTGTGATTTTAGAGGTAGGGGACAAGGTT…
3B01G0812400.1	chr3S:543229515..543230244 (-)	730	source UniProtKB, FAR1, MULE, SWIN	ATGGCACAAATGTCTCCTGCTAATGGGGTCAGTATGGAAGGGATGATTAATGCTGCTGATGTGCAGCAAGATATGGATGATGCAGATGATGATGCGATATCATCGCAACCACTTGTTCCATATGTGGGCATGACCTTTGATTCAGTTGATGATGCAAGGAAATTCTACAACACATATGCTTTTAGGCACGGGTTTGGAATCAGAACATCTGCTTCAAAAAACAGTCAGGCGAGAGGTCCCACAAAGCTAATTAGCAGGACTTTCACATGTGTTCATGCACGACTTGATGGAAGCAAAAGTGAATCTGATAGCACTGCAGATAGTATTGCAACAGAGTCAAGCAACACTAGCAAACGCCCTGGACTTTGGATGAACATGGCTGACACAAGAAAAAGGAAT…
3B01G0812800.1	chr3S:543343284..543343844 (-)	561	Peptidase C13 family	ATGCGTTTTCTTTTGCCAAATTTGTCTGCTAACATTGTATCTTCGCACTTTCAGTATGAGCAGTTAAATGTTGGGTCAGAGGAGAAGCACAGGGCTCTCAGGCAGGTCAAAGAAACTATGTTACACAGGAAGCATCTCGACAGCAGTATCGATTTCATCGGGAAGCTTGTCTTTGGATTTGAGAAGGGGCCTTCGGTGCTTGAGGCTACTAAAGGCCCTGGCCAGCCATTAGTAGACGATTGGGATTGTCTGAAGACGATGGTGAGTGTAACAATTCCTTGCTTACAATCCCATAAATATGCAACACCCTGCAGTACTCTTTCTGTTTCCAGTTGAGCTTAAGTTTACTGTGTACTGATGCCAACCACTACTGTCAGGTGTGAGTTTTTGAGTCCCAAT…
3B01G0812900.1	chr3S:543399541..543401084 (+)	1544	protein desumoylation, Peptidase_C48	ATGGGGGCAGGGAGGCATGTGTTCAGTGTGTTTTCCACAAAATACTTTGCAGATATCTTGAGGCGTATGTCCAGTGGTTGGAAGGATATGATCTCAGAATACGGGTTCGAGCCTCTTCTGAAATTTAAGAAAACTGATATCCCGTAAAGATTTGTCCGCTGGATTGTCGAATGTGTAGACACAATGTCATCTCAAATCATTGTTGCTAATAAGAAGATCATTTCTATCTCAAAGGATTCAGTTCATTGTGTGCTGGGCCTGCCAAACTGTGGTGATTTAGCGACACAAGACAAGGATAGTGTGAGGAACTTCATTTTGCCTCGGTTCAGCTTGACGAAGATGCCAAACAATACTTTCTTTGGAGACATGCTCATATCTTCTGATTTCCTCAGTGAGGAA…
3B01G0813000.1	chr3S:543447674..543459358 (-)	11685	Gamma-glutamyl cyclotransferase, AIG2-like	ATGGTCACTGTCGATATGGTTTATCTGAACAAATACATGTATATTGTCTAAGATCAGATAATTTCAAGAGGCAAATTTATCCCAGGTCTTCATTGTTCAATACATTTCTTAAGGCGGTGGCTTGTGGTGCCTCATGTGCGTGTGGTGGGTGTATGCCTTAATTGCATCTCAAAAAACAAAACTAAGAGTACATGTTTCAATTTTCTTATCTTACATTCTTAAGAAGTTGATCCCCACTACAACCAATTCTCTCAACATGCACACTATCCATGTCATTCTGGTGCCACATCAGCTTTTCAGTTACAAACAACAGCCAATCTATCGACAGCTCTCTCTCTCTCTTCTCCACGGAAGAATTTCTTTTTTTCGAAAAGGAGTTTCTTTTTTTTTCTCCACGGA…
3B01G0813100.1	chr3S:543620671..543621794 (-)	1124	3-oxo-Delta(4 , Epimerase	ATGAGCTGGAGATGGGCCGGCGTGGTGGGCGCCGTCAAGAAAAGCCAGGACGAGCGCGTGGTGTCTGCAGAACCCTCCTTCCGGAGCGTCGCCCTCGTCCTCAGATCCATCGGCATCGTCGGCACCTCGCTCGTGGACATACTGCCGCGCCGGGCCCTGGAAGGTGTACGCTGTCTCCCGTCGCCCCCTCCCTCCCTGGTGCCTGCTGCCCTCCCCCACCGTCACGCATCTGCTCCTCGACCTGGCCGACCCTGCCGCCATAGTGGATGCCCTCATGCCGCTCACCGACATCACTCATGTCTTCTACGCCGCGTGGTCCAGCCACCCGACGGAGGCTCAGAATCGGGAGGCCAACTCCACCATGCTCCGCAACATGCTTTCTGTCGTCGTCCTGGGCTG…
3B01G0813200.1	chr3S:543625593..543627391 (-)	1799	Protein of unknown function (DUF1668)	CACGCGCGGCCTAGGGTTCTCAAATGTATAGAGGGACGCTACAACGCCGCAGCCCCCCCGACCCCAATCTCCCTCCCCCCGCCGCCGCACGAAACCCTCGCCGCCGCCGTGGGAGAGAGATCCACCGTCGCCCAAGGCTGGTTCCCCTATGGCCAGTCAGCCAGCTGGGAGTCGGATTGGCGGGGAGGCGTTTCCCTGAGTCCAATCCGATGGCGGATTCGTTCGCGGGGGGAATTTTTGCGTGAGCCAATCTGACTCGAATTCAGGTACCATCTTCTTTCGCCTATTTATATGGTCCAGCCGGTCTTGATTTCTTACTCTACGGGCTCGATCTCTTCGCCGGCTTGCAACACAGGACCGCCGGAGAGGAGGAGCATAGCAACTCGGCGGCATGTCAAA…
3B01G0813300.1	chr3S:543724238..543725979 (-)	1742	Protein of unknown function (DUF1668)	CACGCGCGGCCTAGGGTTCTCAAATGTATAGAGGGACGCTACAACGCCGCAGCCCCCCCGACCCCAATCTCCCTCCCCCCGCCGCCGCACGAAACCCTCGCCGCCGCCGTGGGAGAGAGATCCACCGTCGCCCAAGGCTGGTTCCCCTATGGCCAGTCAGCCAGCTGGGAGTCGGATTGGCGGGGAGGCGTTTCCCTGAGTCCAATCCGATGGCGGATTCGTTCGCGGGGGGAATTTTTGCGTGAGCCAATCTGACTCGAATTCAGGTACCATCTTCTTTCGCCTATTTATATGGTCCAGCCGGTCTTGATTTCTTACTCTACGGGCTCGATCTCTTCGCCGGCTTGCAACACAGGACCGCCGGAGAGGAGGAGCATAGCAACTCGGCGGCATGTCAAA…
3B01G0813500.1	chr3S:543898418..543898865 (+)	448	Ribosomal protein S7, mitochondrial	ATGGGGGACTTTGATGGTGAGCAAAAAGAATTGATCAAGAAATTGGTAAACTTTCGTATGATCGATGGTAAAAGAACGAGAGTTCGTGCTATTGTTTATAAAACTTTTGACCGCCTAGCTCGAACTGAACGCGATGTAATAAAACTTATGGTTGACGCCGTAGATAATATAAAGCCAATATGCGAAGTGGTCAAAGTAGGAGTCGCAGGTACTATTTATGATGTTCCTGGGATTGTAGCCAGGGATCGTCAACAAACCTTAGCTATTCGTTGGATCCTTGGAGCAGCTTTCAAACGACGTATAAGCTACAGGATAAGCTTAGAGAAATGTTCATTTGCTGAGATATCTTTGGATGCTTACCGAAGAGGGAATTTCACGTAAGAGAAGGGAGAATCTTCA…
3B01G0813600.1	chr3S:543900748..543902309 (+)	1562	Cytochrome c oxidase is the component of the respiratory chain, COX1	ATGACAAATATGATTCGATGGCTCTTCTCTACTAACCACAAGGATATTGGGACTCTCTATTTCATCTTCGGTGCCATTGCAGGAGTGATGGGCACATGCTTCTCCGTACTGATTCGTATGGAATTAGCCCAACCCGGTGATCAAATTCTTGGTGGGAATCATCAACTTTATATGGTTTTAATAACGGCTCATGCTTTTTCAATGATCTTTTTATGGTTATGCCGGCGATGATAGGTGGATTTGGTAATTGGTTTGTTCCGATTCTGATAGGTGCACCTGACATGGCATTTCCATGATTAAATAATATATCATTCTGGTTGTTGCCACCAAGTCTCTTGCTCCTATTAAGCTCAGCCTTAGTAGAAGTGGGCAGCGGCACCTTTGGTGGACAGTCTATCC…
3B01G0813900.1	chr3S:544211006..544212118 (-)	1113	Glutathione S-transferase, N-terminal domain	ATGGTGGAACCAGTGAAGCTCATCGGAGGCTTTGGCAGCCCGTTCGTCCACCGTGCCGAGGTCGCCTTGCGTCTCAAAGGAGTTCCCTACGAGCTCCTCCCAGAGGACATGACCAAGAAGAGCGACCTGTTGCTGAAGCACAATCCCGTCCACAAGAATGTCCCCGTGCTTCTCCATGGGGACAAGGCTGTCTGCGAGTCTCTCCTTATAGTCGAGTATGTCGACGAGGCCTTTGTTGGGCCACCCATCCTGCCAACTGACCCTCATGAAAGGTCTGAGGCCCGCTTTTGGTCCAAATTCTTTGTGGAAAAGGTAATCATGTGTAGTGATAGTTCTTACAATTCAAATCAGTTCTGCTAGGTAGGAACTCGTCCGCTCATACATATATGGTACATATTG…
3B01G0814200.1	chr3S:544247710..544248830 (+)	1121	MuDR family transposase, DBD_Tnp_Mut	ATGGTGCCAGAAGGTGCAGCTCCGAAACAGTTAGAGCCAGAGGGCGCAGTTCCGGAAGGGTTAGTCGTTCAACCTATGCTTTTGAATAGGAGGATTACGTGAATTGTTAACTCAAATATTGACGAATATTTATGCCTAATCATTGATTATATTCGAAATTTTGTAGGGAGGAAGGTGCAGAATTGCGCGTTGTCATTTATAAACTAATTGTTAGAGTTCTTCGATTTGTTGCAAAACTTGATGATGGCAGCGAGCATCAAGTTGCCCAACATGATGTGGAGTTTGAGGTTAACATGAAACGTTTTTCGGTTGAAAAAATGATAGAACTCATTGGGTCCAAAATTGTTTGGGGGAGCGGACAAGAGGTCCATATTTTGTGCAAGGACAAGCATTTTGACT…
3B01G0814400.1	chr3S:544269530..544270983 (-)	1454	nuclease activity, DDE_Tnp_4, Myb_DNA-bind_3	ATGTTATCCAAAAGTGGTTTCACATGGGATGGAAACCGAAAGATGATTCAATGTGAGAAGGCACAATATGAAGCACATTGTAAGGTAGATCACTTCACCCATCAAAACTGAACTCCTTGTTAATGCTGAATTGCTTGCTGCCTTGTTATCGTTATTGTAATGTTGCTATGCACATTGCTATTGTTAACCAGAAGATGTTGTACCTTTGCTTGATGTTGTACCTTTCCTGCCTTCTTATTGTTTCTATTATTGCTCATTGCCTTTTTATATACCCGTCGCATTTCTATCGAGACTAAGTTCCTTCTTTTATGAAAAAATTGTAGATTCATAGTGAGGCAAAGGGATTGTATGGTGTCCCATTTCCATACTTTGAGCAGTTGGCTGCTATTTATGGCAAGG…
3B01G0814500.1	chr3S:544281858..544287543 (-)	5686	Glutathione S-transferase, N-terminal domain	ATGGTGGATCCAGTGAAGCTCATCGGGGGCTTTGGCAGCCCGTTCGTCCACCGTGCCGAGGTCGCCTTGCGTCTCAAAGGAGTGCCCTACAAGCTCATCCTAGAGGACATGACAAACAAGAGCGAGCTGTTGCTGAAGCACAATCCCGTCCACAAGAAGGTCCCCGTGCTTCTCCACGGGGACAAGGCTGTCTGCAAGTCTCTCCTCATAGTCGAGTATGTCGACGAGGCCTTTGCTGGGCCACCCATCCCGCCGACTGACCCTCATGAAAGGTCCGAGGCCCGCTTTTGGTCCAAATTCTTTGTGGAAAAGGTAATCATGTGTAGTGATAGTTCTTACTATTCAAATCAGTTCTGCCACCATCGAAAGAAAACAGTTCTGCTAGGTAGGATACTTCTC…
3B01G0814700.1	chr3S:544299662..544300354 (+)	693	Protein of unknown function (DUF1668)	ATGGACTCTCCTCACGCCGGCGCCGACCTAGATGACGACGAGGAGGCGGAGCCCCTCCCAGATCCCCCGGTTGTGCGCTTCTACGGCCGTCACTGCCGCCTGCCGCATTTCGGCGCGTACGGCACTAGCATACTTGCCATGCTGCGCACCAGCGACAGCGATGCCACCGGCGCCTTCCCCATATTCGACACAAAAACTCTAGGGCTCACCCTCTGCCCCCATCCGGACGGCCGCAATGCCCAGCCCTTGTTCGCATCAGTCGCTGGCGTGCTTTACTTGACGGTGGGATACTCCACGTTTGTACTGCAGATGCACATTGTGGAGGCGGCGGGGCCCGGCTGCCCCATCTGCTCGGCGCCCCTGGAGTCGGCATACCATCTCATCCTCGACTGCCCTTTT…
3B01G0814900.1	chr3S:544331929..544333093 (+)	1165	Belongs to the GST superfamily	ATGGGTGTGCCGCCGGTGAAGCTCATCAGCTCCTTCGGCAGTACGTTCAGCCACCGCGCGGAGGTGGCCCTGTGGCTGAAGCGATTGCCGTACGAGCTCGTCGTCGAAGACCTTCACAACAAGAGCCAACTGCTGCTCACTCACAACCCCATCCACAAGAAGGTCCCCGTGCTCCTCCACGATGACAGACCATCCATCAGCGAGTCGCTCGTCATTATCGAGTACGTGGATGAGGCCTTCGCCGGGCGGCCCCTCCTCCCCACAGACCCCCACGCCCGCGCCACTGCCCGGTTCTGGGCTCACTTCATCGACGAAAAGGTATATGCAAAGCTGTAAAGGAGCTCCATAGTTGTGTTGAGAACTTGAGATCGGTGCACAGAACTTTTTTTCTCAAGAAAA…
3B01G0815100.1	chr3S:544670285..544682840 (-)	12556	Leucine-rich repeats, LRRNT2, LRR1, LRR6, LRR8	ATGCAGAAAAATGATCTTTGGACTGAGTTGAAGACAAATTTCACCCTACCACCAGAGGATGATCCGGAGAAGCCAGTTAAAGAGCAATTAATCAAGTCTTTTGCTCTTAAGAGGATGGCAAACCTATTCAGGAGGTGGAAGAAAGACCTGAATAGTTTTGTTGAGAAAAAAGAGACACCAGAATTCAAGGGCATATATGAGAAGATCAGAGATGACTGGCCTGCATTTGTGGCCCACAAGACATCGGAAAAGAGTAAGAAGATGTCGGAGACAAACAAGAAAAATGCCGCGAAGAAGAAGCTTCACCATCGCACAGGGTCAGGTGGCTACCTGGTAGCCCAGGCTAAGTGGGCCAAGGCTGAGATTGACCTGTTTGAAAAAGGGATCGAACCAGAGACA…
3B01G0815200.1	chr3S:544776457..544776864 (+)	408	Indole-3-acetic acid-amido synthetase, DUF295, GH3	ATGACGTTTTCATCGACTTACTTGGTTGAATCATGTGGTGACCGCTTGATGGCAGTCGCTGTCTTTTTTGGACACAACGTGCACAAAATCGAAAAGGTCGACGTGTATAAGATGGATTTCTCGAGGCCGGAATGGTGCAAGGTGGACAGGATTGGTAATATGGTGTTCCTCTTGGGTGGAGACAGCATCGGAGCTTCCAACTTTCGAGCATCGTGTTCCGCCAGTGAACTTGGTTTGTCTAGCAACGGTATCTACTTTCTGAACAACATCGCTGCCGAGGAGAACTACCTACACATTTTCAACCTGGAGAAAGGGACACAAGAAGTGCAATGTCCTTTTAGACACAAAGGTTGCCTGCTGCCGCTGCCGTCACGTCCAACGATGTGGTTGTTGCCCACA…
3B01G0815500.1	chr3S:545046126..545100006 (+)	53881	Glutathione S-transferase, C-terminal domain	ATGGGTGAGCCGCCGGTGAAGCTCATCAGCTCATTCGGCAGTACGTTCAGCCACCGCGCGAAGGTGGCCCTGCGGCTGAAGCAAGTGCCGTACGAGCTCGTCGTCGAAGACCTTCACAACAAGAGCCAACTGCTACTCACTCACAACCCCATCCACAAGAAGGTCCCCGTGCTATTCCACGGTGACAGACCATCCATCAGCGAGTCGCTCGTCATTATCGAGTACGTGGATGAGGCCTTCGCGGGGCGGCCCCTCCTCCCCACAGACCCCCACGCCCGCGCCACCGCCCGGTTGTGGGCTCACTTCATCGACGAAAAGGTATATGCAAAGCTTTAAACGAGCTCCATAGTTGTGTTGAGAACTTGAGATCGGTGCACAAAACTTTTTTTTCCCAAGAAA…
3B01G0815700.1	chr3S:545137602..545139558 (-)	1957	Reverse transcriptase (RNA-dependent DNA polymerase), RVT2	ATGTTGGGCGTCTACGTCGATGATCTCATCGTCACTGGATCAAGCCTGGAGGCCATTGTTCAGTTCAAGCAGCAGATGAAGTCTATCTTCTCCATGAGTGACCTCGGTTTGCTTAGCTACTACCTCGGCATCGAAGTGCACCAGGGACACGATGCGATCACCCTCAAGCAGGCGAGCTACGCAGCCAAGATCGTGGACAAGGCTGGGCTGACAGACTGCAATCCGGTGCACATCCCGATGGAGCCGCGCCTGAAACTGAGCAAGGAGAGCAAGAATCCGCCGGTGGACAGAAAACTCTACCGCAGCATCGTGGGCAGTCTTCGTTACCTGGTGCATTCGCAACCAGACATCTCCTATGTTGTTGGTTTCGTCAGCAGATTCATGGAGGCGCCCACGACA…
3B01G0815800.1	chr3S:545151978..545152880 (-)	903	Ribonuclease H protein, DUF4283, RVT3, zf-RVT	ATGCACTGGGTATCCTGGCAAGAACTTGCAACACCAAAATGTAAGGGAGGCATGGGATTCCAAGATTTGCATCTGTTTAATCTTGCACTTCTTGGAAAACATGGGTGGCGTTTTTTCACAAAACCTGACTCTTTGTATGCAAGAGTATTGAAAGGTAGATACTTCCCTGATGTGGATTTCATGCAAGCTACATGTCCCCGGTCAGCTTCGGCAGCATGGCGGGCAATAATTGCGGGAAGAGAGGCTCTTGATGCTGGCTTAATAAAACGAATTGGTGATGGTACCTCTGTCTCTACATGGAATGACAAATGGATACCAGACACTATTTCCATGAAGCCCTTGTTGAAGGCAGCCAATACCAATGTAGACAGAGTTGCGGATTTGATAGATGCAGACATT…
3B01G0816100.1	chr3S:545300418..545301377 (+)	960	Protein of unknown function (DUF1668)	ATGGACCCTCCTCACGCCGGCGCCGACCTGGATGACGAGGAGGTGGAGCCCCTCCCAGATCTCCCGGTTGTGCGCTTCTACGGCCGCCACTGCCGCCTGTCGCATTTCGATGCGTACGGCACCAACATACTCGCCATGCTGGGCCACAGCGATGCCGCCACTGGGGCCTTCCCCGTATTCGACACAAAAACGCTGGGGCTCACCCTCTGCCCCCATCCGGACGTCCACAGTGCCCAGCCCTTGTTCGCATCAGTCGCTGGTGTGCTTTACTTGACGGCGGGATACTCCACGTTTGTGCTCGACTCCTTGCCAGTCCCCGGGCCATACGACGACCAAGACAAGCAGTGGTCTTGGATCAAAAGCCCAAGGATCTTTGCTCCATTCAATTCCATTGGTGTT…
3B01G0816200.1	chr3S:545302039..545302680 (-)	642	Pfam:UBN2_3, RVT_2, Retrotran_gag_2, gag_pre-integrs	ATGCACGCCCCTCGTGACTCTCACTGGACTCTCGTGAAGCGGATCCTTCGCTACATCCGCGGCACGATGGCCCTTGGGTTGACACTCACGGCGTCCGCCTCTTTGGAGATGGTGGCCTACTCCGATGCAGACTGGGCCGGCTGTCCTGACACTCGCCGGTCCACCTCTGGCTACTGCGTCTACCTCGGTCCCTCGCTCGTCTCGTGGTCGTCCAAGCGACAGCCCACGGTGTCGCGCTCTAGCGCTGAGGCTGAGTACCGAGCTGTGGCCAACGCCGTCGCCGAGTGCACCTGGCTTCGACAGCTACTTCAGGAGCTACATCACGATGTTTCCCAGGCTACGGTTGTCTACTGTGACAACGTCTCTGCGGTGTACCTCTCCGCCAACCCCGTTCATCAT…
3B01G0816300.1	chr3S:545308708..545310025 (+)	1318	Belongs to the GST superfamily	CACGCCACAGCACCACACCATTGAAGAGCTCGCTTTGAAGCAAGAAGAATGGGTGAGCCACCGGTGAAGCTCATCAGCTCATTCGGCAGTACGTTCAGCCACCGCGCGGATGTGGCCCTGAGGCTGAAGCGGGTGCCGTACGAGCTCATGGTCGAAGACCTTCACAACAAGAGCCAACTGCTGCTCACCCACAACCCCATCCACAAGAAAGTCCCCGTGCTCCTCCACGGCGACAGACCAGCCATCAGCGAGTCGCTCGTCATTATCGAGTACGTGGATGAGGCCTTTGCCGGGCGGCCCCTCCTCCCAACTGACCCCCACACCCGCGCCACCGCCCGGTTCTGGGCTCACTTCGTCGACGAAAAGGTATATGCAAAGCTGTAAACGAGCTCCATAGTT…
3B01G0816400.1	chr3S:545310998..545312020 (+)	1023	Glutathione S-transferase, C-terminal domain	TTTTAATCTTTCTCATTTTGACTGATATAAGACACTTGACTAAGCAAAACTACCATTTGGATCAATCAGTTCCCATTTACCCCTATAAATATCGACATCCAAACTTGTCTAGCACCCTAGCAAGCTTATCGGCAATGGCGGAACCGGTGAAGCTCATCGGCGCCTTCGGCAGCCCATTCGTCCACCGCGCCGAGGTGGCCCTGCGCCTCAAGGGCGTCCCATTCGAGCTCATCCTTGAAGACCTCAACAACAAGAGCGAGCTGCTGCTGAAGCACAACCCCATCCACAAGACGGTGCCGGTGCTCCTCCATGGTGACCGGCCAGCCGTCTTAGAGTCCCTCCTCATCGTCGAGTATGTGGACGAGGCCTTCGACGGCCCGCCGCTCCTCCCCGCCGACC…
3B01G0816500.1	chr3S:545449998..545451373 (-)	1376	zinc-binding in reverse transcriptase, RVT_1, zf-RVT	ATGGCCTGCACCACGAACGCCTACCACTTGGTGGTTTTAGTGAGCACCCGACTTGAGGGCATAAGAGCATCTACAACTTTTGGTGGGCAAATGGGTGCCTTCCCGTGCCAGTACTTGGGTTTGCCGTTGGGTGTGAGAAAGCCAAAGAGGGCTGAGATGCAGCCGTTGATTGACAAGATTGCTGGCAAACTGGCCCCGCGAAAGGGCAGGATGCTCAATAGAATGGGAGGGCTGATATACACCAATTCCGTGGTCACGGCTACGGCCACGCATTTCCTGACGGCCTTCCCTCCGGACAAGTGGGTGATCAAGAAGATTGATAAGTTGAGAAAGAACTTCCAATGGGAGGCGGACGACGTGTCGATCGGTGGGAAAAGCTTGGTAAATTGGAAGTTAGTT…
3B01G0816600.1	chr3S:545451954..545452546 (+)	593	Dirigent proteins impart stereoselectivity on the phenoxy radical-coupling reaction	CCCACAAACGCATCACAACAGCAAAACACCGACTACTCAAGGGAAATACATGGCCTCTGCCGCGCTCTTCGTCCTCCTCGCCATGGCCACCATGCAGCCGCAGACCGCGAGGTCCGAGAAGGAGACACACCTCAAGGTGTACTGGCACGACGTGGTGAGCGGACCGGACCCGACGTCGGTGCCGGTGGCGCGCGCGGCCACGACCAACACCTCCAAGACAGCCTTCGGCATCGTCATGGTCATGGACAACTCACTCACCGAGGGGCCCATCATCAACTCATCCAGGCTCATGGGCCGCGCCCAGGGCACCTACATCGCCGCCGGCAAGGACCAGCTGGCGCTGCTCATGCTCATGAACTTCGTCTTCACCGCCGGCAAGTACAACGGCAGCAGCGTCGC…
3B01G0816700.1	chr3S:545458367..545460068 (+)	1702	Glutathione S-transferase, N-terminal domain, GST_N_3	ATGTCTGAACCGCTGAAGCTCATCGGCTCCTTCGGCAGCCCCATGGTCCACCGCGGAGGTGGCCCTCCTTCTGAAGGGAGTCCCCTACGAGTTCATCCAAGAAGACCTCGGAAACAAAAGCAAGCTGCTGCTGAAGCACAACCCCGTCCACAAGAAGGTCCCCGTGCTCCTCCACGAAAACCGGCCTGCGGTATGCGAGTCGCTTGTCATTGTTGAGTATGTTGATGAGGCCTTCGATGGCCCGCCGCTCCTCCCCTCCGACCCCTTCGCCCGTGCCTCCGTCCGCTTCTGGGCTCGCTTCGTCAATGAGAAGGTGGGTAAACATATGATCAGTGTGCAAGACTAAGTTCGTTTAGTGGTGTTGCTATTTCTCTGTTCATGTTTCACTTTTGTTAAGCC…
3B01G0816900.1	chr3S:545478134..545478651 (+)	518	Dirigent proteins impart stereoselectivity on the phenoxy radical-coupling reaction	ATGGCCTCTGCGGCGCTCTTCTTCATCCTCCTCGCCCTGGCCACCATACAGCCGCAGACCACATCGTCTGAGAAGGAGACGCACCTCAAGGTGTACTGGCACGACGTGGTGAGCGGACCGGACCCGACGTCGGTGCCGGTCGCGCAAGCGGCGACAACCAACACCTCAAGACAGGCTTCGGCATGGTTGTGGTCATCGACGACCCGCTCACCGAGGGGGCCAGCCTCAACTCGTCCAGGCTCATGGGCCGAGCCCAGGGCACCTACATTGCCGCCGGCAAGGACCAGCTAGCGCTGCTGATGAACATGAACTTCATCTTCACCGCCGGCAAGTACAACGGCAGCAGCGTCGCCATTATGGGTCGCAACGCCGTGTTCACCAAGGTCCGTGAGATGGCTG…
3B01G0817000.1	chr3S:545480987..545482096 (+)	1110	zinc finger	ATGTCGACCGACACCGACCGTGCCGCCGCTGAGAAAGCCGAGGCCGACAAGAAGGCCGCCGAGGATGCCGCGGCTGCTGTCACCGCCACCGCCACCGCGTGGCCGATTGGAGGGTATACATCGCTTATCCCTCTCGTGTTTCTTTCCGTTGTAGCAGTACTAGCGGTATGCGTAGATGTTTCTACTATATGCGTAGTACATGCTCTGTTAGATCATAATCAGTATGTTATCAATGCTGTCCATGTCATGCTCATGATTTATTCATGGATTAATTTAATCGAAAAACTGCCTATTTTCTCATCAATCCAAAAACCTAAAATCTGTAGGAGTTTTTCGAATTCTGGTTTTGCTGCTGCACTGAAACCGTCCCCGTTTACGGGGACGTACTTTAAGCGTTGG…
3B01G0817100.1	chr3S:545482773..545484476 (+)	1704	Glutathione S-transferase, N-terminal domain, GST_N_3	ATGTCTGAACCGCTGAAGCTCATCGGCTCCTTCGGCAGCCCCATGGTCCACCGCGCGGAGGTGGCCCTCCTTCTGAAGGGAGTCCCCTACGAGTTCATCCAAGAAGACCTCGGAAACAAAAGCAAGCTGCTGCTGAAGCACAACCCCGTCCACAAGAAGGTCCCCGTGCTCCTCCACGAAAACCGGCCTGCGGTATGCGAGTCGCTTGTCATTGTTGAGTATGTTGATGAGGCCTTCGATGGCCCGCCGCTCCTCCCCTCCGACCCCTTCGCCCGTGCCTCCGTCCGCTTCTGGGCTCGCTTCGTCAATGAGAAGGTGGGTAAACATATGATCAGTGTGCAAGACTAAGTTCGTTTAGTGGTGTTGCTATTTCTCTGTTCATGTTTCACTTTTGTTAAG…
3B01G0817200.1	chr3S:545502427..545503146 (+)	720	Dirigent proteins impart stereoselectivity on the phenoxy radical-coupling reaction	CACGCACACCTGCTTTCGCGTCCAAGTGCATAAATACTAGCGTACGCATATAGGACGCGTTATAGCCAAATACACGCACATCACACCAGCAAAACACCAACTAATCAACAGAAAAACCATGGCCTCTGCGGCGCTCTTCTTCATCCTCCTCGCCCTGGCCACCATACAGCCGCAGACCACATCGTCTGAGAAGGAGACGCACCTCAAGGTGTACTGGCACGACGTGGTGAGCGGACCGGACCCGACGTCGGTGCCGGTCGCGCAAGCGGCGACAACCAACACCTCCAAGACAGGCTTCGGCATGGTTGTGGTCATCGACGACCCGCTCACCGAGGGGGCCAGCCTCAACTCGTCCAGGCTCATGGGCCGAGCCCAGGGCACCTACATTGCCGCCGGCAA…
3B01G0817600.1	chr3S:545538965..545539777 (+)	813	Belongs to the GST superfamily	ATGGAAGGGAGGAGCGAGGCCGCCGCGATGTCGTCGGAGCCGGTGAGGCTCATCGGCTGCTTCGGCAGCCCGGTGGTCCACCGCGCCGAGCTGGCCCTGCGCCTCAAGGGCGTCCCCTACCAGCTCATCGAGGAGGACCTCAACAACAAGAGCGACCTGCTGCTTACGCACAACCCCGTCCACAAGACCGTCCCCGTGCTCCTCCACGGCGACCGCTCCATCCCGGAGTCGCTCCTCATCGTCGAGTACGTCGACGAGGCCTTCCCCGCCGGCCCGCCGCTGCTCCCCTCCGACCCCCTCGCCCGCGCCAACGCCCGCTTCTGGGCAAGATTCCTCGAAGAGGAGGTACAGTAACCGCGTGCAGTAATTCAGCACCCAACTTTCAGTTTTCACTCAGCA…
3B01G0817700.1	chr3S:545555948..545556972 (-)	1025	Belongs to the GST superfamily	CGGCCGGCCGGAGCTAGATACACATACATATACATCCCGGGAAAAAATCAGGGGGACATGGAAGGGAGGAGCAAGGCCGCCGCGATGCCGTCGGAGCCGGTGAGGCTCATCGGCTGCTTCGCCAGCCCGGTGGTCCACCGCGCCGAGCTGGCCCTGCGCCTCAAGGGCGTCCCATACGAGCTCATCGAGGAGGACCTCAACAACAAGAGCGAGCTGCTGCTCACGCACAACCCCGTCTACAAGACCGTCCCCGTGCTCCTCCACGGCGACCGCTCCATCCCGGAGTCGCTCCTCATCGTCGAGTACGTCGACGAGGCATTCCCCGCCGGCCCGCCGCTCCTGCCCTCTGCCCCCCTCGCCCGCGCAACCGCCCGCTTCTGGGCCAGATTCCTCGACGAG…
3B01G0817800.1	chr3S:545559301..545561029 (+)	1729	Essential protein Yae1 N-terminal, Yae1_N	CGAAACTACACGAAAAAAAAAAACAAGTGGAAAAGGACAGGACAGCAGCCTTCCCCTCTCCTTCTATCCCGTCGGCCATCGACGTCGCCCGGTCGCCGGCGCCGCCTCGTGTAGCCCCCACGCCGGCTAGCCCCCCACCTGAGCTCGTCCTGCCCGCGGATCTCCGTCGCCGACTTCCCCGTAGAGCCCACGCGCCCCCTCCACCCCCGGCCTCGCCGTCCCCATTGAGCACTCAATCCGCCGGCCGCCAGGTAAGGCTCCGTCCTCTCCCGGACTCCCGTCTTCCTCTTGCTTGCTAATCCCGCTGCACGAGCCGTGCCGCAACTTCGTCAAGCGCTGGCTCTAGGCATCGGGATGGATGGGGGCGGAGGGGAAGGTTTCGTGTGAGCTGTGATACTC…
3B01G0817900.2	chr3S:545562843..545565667 (-)	2825	Plant calmodulin-binding domain, CaM_binding	ATCTCTGTTACCATAAAAACCTCAACAAAGCCCCCAGAGTAGCAGCAACAAAACAGGTCTGCCACAGAACCGAACCCCCTGAATCCAAGCCGAGAAAAACAGAGGTGGGCGTGGCGTGTGGGGTAGCATAGCGCAGCCCACAGAGGATATACACTGTACCCCGCAAGCGAGCGAGCGAGCCGGGCATTCAAAATCTCGCCACCTCGCCTCCCCCCAACCCCAAGAACCCAAACGCATCGATCCAACCCCGGCCGCCTCCCCACCTCCGAGTTCGTCCGACGAAATCGAATCCACCACCGCGTCGCCATCTTGCCGCAATCAAAACTTTCCTTTCCTTGCTTGTCTGCCGCCAGGATCGCAACACCAATCTCCACCTTTCTTTCCTTTCTTGCCCAACGC…
3B01G0818100.1	chr3S:545623769..545625067 (+)	1299	Belongs to the GST superfamily	CTTTGCGCATGGACCGTTGACCATATTGCTCTGCTCGTGTCGGCAGTCGCCGCACGGCGACACGGAGGAACCCCGGCAGGTAGCTTCCGCGGTTCCGGCCGTGCCACCGGCCGGGAAGTTTCGCCCAGACACACTGCACACCACGACGAGATGCAACTATTATTATATATCCGATCGATGGAGGCCGGATCTAGCCAGAAATCGACTGGCTGAACATGGAGACGCCTTCCGAACAGCCGGCGGTGAAGCTCATCGGCTGGCTGAGCCCTTACGTGCACCGCGCGGAGGTGGCGCTGCGCCTCAAGGGCGTCCCCTACGACCTCCTCCACGACGACATGGCCAGCAAGAGCGACCTGCTGCTCGCCCACAACCCCGTCCACAAGAAGGTCCCCGTGCTCC…
3B01G0841300.1	chr3S:552557785..552579911 (+)	22127	NB-ARC domain (plant resistance)	ATGGAGGCGGAGGGTGTGGGCAACAAGGTACATAATCTGACGTGTGCTGCTACGGGGTACATAATGTGACGTGCATTGTAGCCCGTAGCATGGTGGCAAAATTTCGTTATTTGACCCTTTTCTGATATCTATTCGTGATCTGACCCTAGTTTGAAAAGATTTCGAGATCTGACCCTTTTGCTATTGTCAGGGTCCATGGCTGTAGGGTGTAACAGCCTACCGCCAGGAACCTTAGCGGTAGGAAATATCCCTACCGCCAAACATAATGATGGTAGCATGTACAACCCTACAGCCAAGGTACTTGGCAGTAGGCACGACCGCACGAGCATACACTGTGTTCAATACTTAGCAAAATTTCGCGGTAGGACATGCAACCCTACCGCCAGGGACCTTGGCGGT…
3B01G0841400.1	chr3S:552597312..552600684 (+)	3373	NB-ARC domain (plant resistance)	ATGCATGCATCCGCTACTTTGCTAAACTTTGTCCAATACTTGCCTGCCTTCCTACGCTTAGGACACGATGTAATCTCCTTAGGACAAGCGTTCACTGACGCGCTAGAGAGTCTCAAGGTGGCAAATACCCCGACGGACGTGGCCCTGGCGGAGAAGCTGTACTCAGACCAGCTGAAAGAGTGGCTGAGAAAATTATTCGACAATGAACTTATTGAAGAACTGGTGCTGGGTGGCTGGTTGCACAGTGCCGTCAAGCATGCACAGGAGAATAAGTATATTGAAATGGCCATAGAGCGGGCACCTGACGCCCTTCACTCCATCGTACAAGCGGTGAAGAAAGTCGTGGGCAATGGATCGACGCAAGAGGCGCCGGAAAAGCCTGGTGGTGACACCGACCAT…
3B01G0841500.1	chr3S:552751054..552751602 (-)	549	Metal transporter Nramp2	ATGATGGCACGACTGCATCGACACGGCGTCACTACAGTGACGACCCTACACGGCCACACGTTCTGGCAAAACCGATGTGTCCTCGATGGGCTTCCTCCGGTCTTGGCAAAATCGGTGGACTCATCGCCGACGGCACCCTCTGACATCCGCAAGGTGCATCGTCCACATCTGCAGCTCTGTCATAGCGCATTTTTTTTGCGCCTCCGGCTTTGTGGCTTCATCATCCACGACTACCTCGACCACGGCTACATCACCATGATCGGCTACCTCAACATTAATGGCTACGTCTACAGCAACTCATCGGCAACAACTCCAGTCAAAAGCGTCCGCGTCGTCACTAGTGTCCACGCCACTCCCGCTATGACTGCGGGAGGGAATAGAGGAGAAGGCAGGAAGGCA…
3B01G0841600.1	chr3S:552775589..552776218 (-)	630	Protein of unknown function, DUF538	CCCAGTATCCCACCACGTCAATCAATAAGCCCCCAAGACCAGCAAGCCCCCACCAGCTCCCGAGCGTCAGAGTTGAGCCAGAGTTTGCTTACAGAGATTAAATTTCTTCTATCGAGATGGCGTCTCAGGCGATCGAGGTGAACAGGGAGGGGGCGGAGGTGTACCACGGCGCGGCGCTGTGCGCCGAGAAGGCGGTGGAGCTGCTGGCCGAGACCAACATGCCGCTGGGCCTGCTGCCACTGGCGGACATCGAGGAGGTCGGCTACAACCGCTCCACGGGTTTCGTGTGGCTGCGCCAGAAGAAGGCGCTCACGCACACCTTCAAGCAGATCGGGAGGCTGGTCTCATATGCCACCGAGGTGACGGCCTTCGTCCAGGACCGCAAGATGAAGCGCATCA…
3B01G0841700.1	chr3S:552849842..552850228 (+)	387	RNA binding, DUF295	ATGGCCCATGCCATCAAGCAGCAGCAACAGGTTACTAGTTTAACACACGCCATTCATATTGAGAGAGGCTACGAATCTTGTTTCAAGGTGCTGGTGTGTAATCTGCCTCTTACCATGAAGAGCCCTCAGCGACAACTCTTATTCAGCAACTACAGCAAGGGGTCTAGCGCCAAAGTAATTTGTCACAAGAAGACCAAACGCTCGCAGGGTATTGGTCATGTAACCATGTCGACAGTGCATGTCCATCCTGAAGAAGCTCTAGCTAGATGCAACCAAACACCTGGTTTTCGATGGTTCCCATCTCAAGTTTCATTTACAAAGAAGGGACATCGGCATAGGCGTGAGTGCTGCGTTGGAAATAATTTTAGTGATGAGGAGGTGATGTAG
3B01G0841800.1	chr3S:552852078..552867516 (+)	15439	Jacalin-like lectin domain	ATGGCGCGGTTCAACGGGGCCACTGTACTGCTCATCCTCATCACCACCGTGTCCGTCTACACATGCGCCATCATGGCCGGCGCCGCACTAGGCCGGACACTGGACAGGTCCACCACGACGAAGCAGGCGCCATCGGACAGGGCCCTCCGCGTCAGCGTGAGCTTCAGAGGCCTCGCCGAGGACTTCGCAAAGGTGACAGGTCATGTATTTTCTTCGAAAAGAGATCATGTATTCATTTCACATATCGGCAGAACATATATGTATCATGAATCCATGATCGAGTTTGGACTTCACAAGCTATCCATGGTGAAATTCAGGAGCTCTGGGGTGGCAATCGCAGGGAAGGACGACCAGGCAGAGCTCTGGCCGGTGCTGGTGACGGAACAGCAGTACTGTCAT…
	Chr3S:554230445..554231493	1049	Marker7931815 for 4909	TGTGTCCCAAAACAGCCAATGCGCCATTCCACGGCACACCACCGCGTTCTGTTGCCTGAGCGCCATGCAGATGCTCCAGCTCTTGCTCTTCAGACTCCCGAAGGATATGTTCCATCCTGAGTCATTTGCCGATGAAATTGTTTGGATATTGTACTGCATCATGTCCATATCGATGGTCAGGATCATCACCTTGAAAAAGGGCAACTGCTGCTCCTGGGGGTGGTCCCCCGAGCTTGAACAGTCTGCAGCCGTCAGTATAGCATAGCCAGCCAGGTGGTGGTGGTTGGAATTCCATGTACGCTCTAGAGGGGGGAGCACGTCGAATTTGCCGGTGATCAGGTTGCACACGCCAAGGAGGCCACAACCCTGATACCGGTCGAGGCGCACGAGGAGGAGGCC…
	chr3S:557839880..557840195 (-)	323	BF429350	GTCAGGTCAGGTACGAGATGGCTCTCACCAGAATTGGTCTCGCTGGCCTCGCCGTCATGGGGCAGAACCTTGCCCTCAACATTGCCGAGAAAGGCTTCCCCATCTCTGTCTACAACATGACAACGTCCAAGGTCGATGAGACTGTTCAGCGTGCCAAGCTAGAAGGAAACCTTCCTCTCTATGGTTTCCATGACCCTGCATCCTTTGTCAACTCCATTCAGAAGCCACGCGTCGTCATCATGCTTGTCAAGGCCGGTGCTCCGGTTGACCAGACCATCGCGACGCTCGCAGCACACCTGGAGCAGGGTGACTGCATCGTTGAC
3B01G0856700.2	chr3S:557838461..557841401 (-)	2941	Catalyzes the oxidative decarboxylation of 6- phosphogluconate to ribulose 5-phosphate and CO(2) with concomitant reduction of NADP to NADPH, 6PGD, NAD_binding_2	GCTTGCGCAGCCCCGGGCCCAGCCGTCGGCCAGTCACGCTATTTAACCCAAGCAAGAGGAGGGGTAGGTGGTAGGTATCCGCGTCGGCATCGCATCGCACCGCACACCAACCAAACACTCGCCTGCCTGCCTTCCTTCCTCCCTTCCTTGTTCCTCGACGCACGCACGCAGATCTCATCCATCCAAGGCAAGGCAGGTCAGGTCAGGTCCCTCCCCATCCCCCCGAATCTTCCTTCCCCCCTCCCTTGTCCCCCGATCCCCCGCGTCGCGCCGTCGCCCAGTCCGGCCGTGGCTTCCGGCGGGGCGCTCGCTCGTCGGCCCAAAGAACCGGTAGCTTTTTTTCTTCTAGGCTGGGTTCGGCAGTGGCTTGATGAGATCCATGGCGGGGAGCAATCTAGC…
3B01G0858100.1	chr3S:558171979..558182781 (+)	10803	Leucine rich repeat N-terminal domain, LRRNT_2, LRR_1, LRR_8	ATGTCCTCCATCTCCAAGCGCCACCAGCCACGGCTGTTGCACGTCCTCATCCATCTCTTCCTAGCAATCCAACTCTCCTGCTCGCTAGCGGCTGGTACGTTCAGCAACCCAACTACCATGCCAGTTCCATGCCGGCCGGACCAGGCCTCGGCGCTCCTCCGTCTGAAACGGTCCTTCAACATCACCGTGAATTCTACGTGCACCCTCCAGTCCTGGCGGGCAGCAGCTCGATCCGCCATCGGGTAGGTGTCACCGCGGCCGTGCCGTGTCGGTGACTTCCCTCCACTTGGGTGAGTGTCGTTTGGAGAGCCCTGCTCTTGATCCTGCTGTTTTTGACCTCACCTCACTTCGGTATCTAAACCTTGCCCGGAACAAGTTCCAGGGGTCAGAAATCCCCAC…
3B01G0858900.1	chr3S:558404108..558416680 (-)	12573	Copine, calcium dependent vacuole membrane protein; zf-C3HC4_3	AGTGAACGCCGCCTCCCCAGCCGACGCGTCCTTTTCGGCGGTCTCTCTCTCTCTCTCTCTGCTTCACCTTCACGCACGCACGCACGCACGCTGCCTCCGTCTTCCCCCCAATCCCATCCAGCAAGCAAGCAGAAGCAATCTCCAAGCCGTCTTCCCCGTCGCCGTCCGTCACCGTCGTCGTCGCCGCGGTCCAGCCCTCCGGCCGTCACTGGTACGCTCCCCTCCCCTGCCTCTCTCCCCGTGAACTTACCCCTCCCTCCCCGCCTCCTCAGGGCCCAGGCCGGGCCGAATTCCTCGCCCGCTCGTTCCCCTCTAATCCCCCGCGGCTCCCTTCGTCGGCGACCGGGGCTCTCTCGGCCCAGCGGACTGGGGGTGGGTGGGGCAGGGGAGGGGAGGGGT…
	chr3S:558511365..558511883 (+)	492	Marker264410 for W4910	TCCCAATTAACTGACCAACACTTCCACTCATACGGAACCAGAGAATCCCAAATCAGCTAACAAGACACTGACTTTACAGATGCAGTCAATCGATCTTAAACAAAAAAGAAGAATATCCAGCCTCAATTCCCCCCGACAGCTAAAGTTAACAGCGGATCAATGCTTTCACCCAGCTAGATAACCCACAGCTCTGTCTCCCCTATGTCGCCGCTACCCACCCACTCTAATTAAATGATAGAAATCAAATACTTACCTTGTTTACAGTTAACAATGTGTCGCACTAAGCCTAGCATGCAAAGTTAAGTTTTGAGTGATCTTAAAGTATAATACATGCTTCACTTAGCTCTGTATATTACACTGAAGAGATAAGGTGAATATCCACTTCCCAGTTAACTGGCT…
	chr3S:558833142..558833625 (+)	487	Marker4607154 for W4910	TGACACAAATGCAGAAACAAGCAACTAACAGAGCCAAGAAACCAGCAGCAGGTTCACCTCCAATGATTGCTGGGATACTAGCATCTGTTTCATCCTGACCATGAGATGCTGGACGGTCACTATTTTGCTTGAGTGTAGGGTTGACACCAGCAAGATTATTATTGCTGTTATCCTGTAGCTTGAAGACTTCCAGGCCATTCAGAATTGCATCATGATATTCTGGACGGGTACTGAGATCAGGGTGGAGTGCTACCCACAGATCTGTCTGACCATGACCAACTGTGACAACGACGTAGTTGGTGTAAACTGGTATACCGATTCCTCCGCTCCAAGCAATGACATCCGTCTGCTCCACTGCTGTCTGGTTGTTGATGTATACGAAGAAACATCCTATGTGTT…
3B01G0861300.1	chr3S:558832028-558834523 (+)	2496	Malectin_like,Pkinase_Tyr; Description:Protein tyrosine kinase	ATGCCTTACCGAATCCTTCTATTTGCCCACCTATGCATCGCACCGATAGCTCTCCTGTTGTTTCCTGTGGTGTCTAGCGACTGGAAAGGTTCTGACCAGCTCCGCCTGAGATGTGGCGGCACCGGCAGTGTCACTGATTATGATGGCCGAACGTGGGAAGGGGACGCTAACTCAAGGAGATTACCTCTTCCTGGCTTTTCAGCCAGTGCGTCATACCAGGACCACTCACTTCCCTCCCTAGTACCCTACATGACTGCCCGCTTCCTCACTTCGAATTACACATATGTTCTTGGGGTTGGCCCTGGCCGCATGTTCCTTCGGCTCTACTTCTATCCAACTTCTTATGGTGAGCATTCTGCTGCAGATGCCTTGTTTAGTGTCACTGCAGGGATCCATAGC…
3B01G0862600.1	chr3S:558993551..558999712 (-)	6162	Myb/SANT-like DNA-binding domain, Myb_DNA-bind_3	ATGGCGGATTTGTTTCATGAAAGATATGGCCACACAAATTTTACAAAGTTACAGATTCAGGAAAAGCAGAAAGACTTGAAAGGTCAATACAGACTTCTTAAGGATGCCCGCAAACAAAGTGGTGTCAGCTGGAACTATCATACACACATGATAGATGCGGACGCTAATCTTTGGCAAAACTTGATGACTGTAAGTTCTAGTGTAGTGCATTTTGTCTTTGCAAAACTTGATGACTTGTATTCCATTCTTTTGTAATCAATCTTATTTTTGAGCAGTCTAAGTTTGATAAATCATTTCTTTTATATATACAGTCGTGGCCAGAAATAGCTAAGTTCCAGAATAAGCCCTTTCCCCTCTACGATAAGCTTGGTGATCTGTATGATGGTGAGTTACTGAGTT…
3B01G0876000.1	chr3S:562547334..562548890 (-)	1557	peroxidase, Removal of H(2)O(2), oxidation of toxic reductants, response to environmental stresses such as wounding and oxidative stress	GACACATACGAACGAACGTAGCAGAGCAGACACGCGCGCGCGGAGAGACAGAGGCAGGTGGCAGATCGAGAGATGGTTTGTGCCTGGACGGCCAGTGCTCCTCTGCTCGCCGCAGCAGCAGTAGCGGCGGCGGCAGTGGCCTGCTCGCTGGGGTCTGGGGCTTATGCGGCGGCAGAGCAGGAGGCCGCCGGCGCCGGCGGGAACGACTTGAGGTTGAGGCAGCCTCCGATCACACGCGGCCTGTCCTTCGACTTCTACAAGCGGAGCTGCCCCAGGGCCGAGTCCATCGTGCGCGACTTCGTCCGGCACGCCGTCCGCAAGGACGTCGGCCTCGCCGCCGGCCTCCTCCGCCTCCACTTCCACGACTGCTTCGTCCAGGTACGTGCCTTGCCTTGCTTC…
3B01G0876300.1	chr3S:562583455..562585086 (-)	1632	peroxidase, Removal of H(2)O(2), oxidation of toxic reductants, response to environmental stresses such as wounding and oxidative stress	CGGCAGAGCAAGCCGAGTCACGGTGGCACAGTGAGTCAGTGACATACACGGGAGACGACGAGAGGCAAAGCACAGTAGAGATTATGGCTCCTCTCCCTCTGCTAGCAGCAGCAGTGATAGCTGTGGTGGCACTTGGGTCTGTAGGGGCTTATGCGGCGGCAGGGCAGGAGCAGGAGGCCGGCGGCGGGAACGACCTGAGGCAGCCTCCCGTGGCGCGGGGCCTGTCGTTCGACTTCTACCGGCAGAGCTGCCCCAGGGCCGAGTCCATCGTGCGCGACTTCGTCCGTGACGCCGTCAGCAAGGACGTCGGCCTCGCCGCCGGCCTCCTTCGCCTCCACTTCCATGACTGTTTCGTCCAGGTACCTATCTACCAGCTGAGTTGATTGCCTCTCATCAATC…
3B01G0876600.1	chr3S:562693328..562694390 (+)	1063	Abscisic stress-ripening protein, ABA_WDS	ATGGCGGGCTACTACAACGGCGGCGGCAGGACCATGTCCTACTCCAACACCGACGAGTGCTTCGACGGCGGCAGGACCATGTACTCCAACACCACCGATGAGTGCTACGACGCCGGCAAGCACGGGCACGGCCACGGGCACGGGCATGGCCACGGGCATGGCCACGGCGGGGCAAACATGTACGCCAACACCACTGACGTGGAGTGCTTCGAGGACTCGGGCAGGCACGGCCACGGCGGCGGCGGCAGGACCATGTACTCCAACACCGTCGACGAGGAGTGCTTCGACTCCGGCAGGCACGGGCACGGGCATGGGCACGGCCACGGCTACGGGCACAACGACGGCAGGGCCATGTCCTACTCCACCACCACCGAGGAGTGCTTCGGCGGAGGCGAGCAG…
3B01G0876800.1	chr3S:562752614..562753283 (+)	670	Abscisic stress-ripening protein, ABA_WDS	AGCATCAACACTCAACAGGTACCAGTATCCATTACACAAGCTAGCTTAGCTCACCATCTGCTCTTAGAATGGCGGCCTACTACAACGGCGGCAGGCCCATGTCCTACTCCAACACCGACGAGGGCTTCGACGGTGGCAGGACCATTTACTCAACCCCCACCGAGTGCTACCACCCCAGCAAGCACGGCCTTGGCACCGGCCACGGGCAGGGGTATGGCGGGACCAACATGTACTCCAACACCACTGACGTCCAGTGCTTCGACTCCAGCATGCACGCGCAAGGCCGCGGCGGCGGTGGCAGGACCATGTATTCCAACACCGCCCACGGGCTCTTCGACTCAGGCAGGCCCGGGTATGGGCACGTCCACAGCTACGGGCACAACGACGGTAGGATCATGT…
3B01G0876900.1	chr3S:562789360..562790383 (+)	1024	Abscisic stress-ripening protein, ABA_WDS	AAGCAAGCAAGCATCAACACGGCCAGTATCCATTACACTAGCTAGCTTAGCTAACCATCTGTTCTTAGAATGGCGGCCTACTACAACGGCGGCAGGCCCATGTCCTACTCCACCGCCGAGGAGTCCTTCGACGGCGGCAGGACCGTGTACTCCACCACCACCGAGGAGTGCTACGACGCTGGCAAGCTCGGCCATGGTACCGGCTACGGCCACGGTCAGAGCCATGGCAATGGCGGGACCAACATGTACTCCAACACCAGTGGCGTCTTCGACTCCAGCATGCAGGGGCATGGCGGCGGTGGCAAGACCGTGTACACCACCACCACCACCGACGAGTGCTTCGACTCCGTCAGGCCGGGACATGGGTACGGCCAGGGCTACGGGCAGAACGACGGTAGG…
3B01G0877100.1	chr3S:562841075..562841903 (+)	829	Abscisic stress-ripening protein, ABA_WDS	AAGCATCAACACGTACCAGTACCCAGCACACTAGCAGCTAGCTTAGCTCAGCATCTGCTCTTAGAATGGCGGCCTACTACAGCGCCGGCAGGCCCATGTCCTACTCCAACACCGAGGAGTCCTTCGACGGCGGCAAGACCGTGTACTCCACCACCACCGAGGAGTGCTACGACGCTGGCAAGCTCGGCCATGGTACCGGCTACGGCCAGGGTCAGAGCTATGGCAATGGCGGGGCCAACATGTACTCCAACACCACTGGCGTCGACTCCAGCATGTACGGGCATGGCGGCGGCGGCGGTGGCACGACCGTGTATACCACCACCACCAACGAGTGCTTCGACTCCGCCAGGCCCGGGTATGGGCAGGGGCAGGGCCACGGCTACGGGCACAACAACGGTG…
3B01G0877200.1	chr3S:562875133..562875542 (-)	410	Abscisic stress-ripening protein, ABA_WDS	ATGGGGCGTCACAGTAGCAACGGCGGCAAAGCCGAGACGGCCACTGGCAGCGATCACCGGAAGGAGGAGAAGCACCACAAGCACATGCAGCAGCTCGCCCAGCTTGGCGCCGTCGCAGCCGGAGCGTACGCGCTGGTATGTCTATATATATATCCCTGGCATTATTATTTCCCATGCTATCACAGTCTTTCATCAATCTTTATTTGTAGCTCTACTAGTTACTTAACATCTGGAACTTTATGTTGACACTGCAGCACGAGAAGCACAAGGCCAAGAAGGACCTCGATAATGCGCGGTCACACAGGATCAAGGAGGAGATCGCAGCCACGGTCGCTATTGGCAGTGCCGGCTTCGCCTTCCACGAGCACCACAAGAAGAAAGACGCTAAGAAGCATGGCC…
3B01G0877400.1	chr3S:562931744..562932804 (+)	1061	Belongs to the peroxidase family. Classical plant (class III) peroxidase subfamily	TTTCCGGCCTCGGCTCCACCGGTGCAGGTGCTCCATGGCAGGCAGAGATTCACGCGCGGCTATAAAAACCCACGCACACCTCCGGGCTGCGACGGCTCCGTGCTCCTCGACAAGACCAACGGCGTCGACAGCGAGAAGGTGTCTCCTCCGAACGTCACGCTCCGTCCCTCCGCGTTCAAGGCCATCAACGACATCCGCGCGCTCCTCCAGAGGGCGTGCGGCGGGCCCGTCGTCTCCTGCGCCGACATCGCGGCCCTCGCCGCGCGGGACTCCGTCCACCTGGCCGGCGGGCCAAGGTACGCCGTCCCGCTCGGCCGCCGCGATGGCCTCGCCCCCGCGTCCCTGGACACCATCCTGGGCGCGCTCCCGCCGCCGACATCCAAGGTCCCCGTGCTCCTC…
3B01G0877600.1	chr3S:562959790..562960176 (+)	387	Abscisic stress-ripening protein 1, ABA_WDS	ATGGGCCGCCACAGCAGCAGCAGCGGCAAAACCGACGCCGGCGGCGAGCAGTACCGCAAGGAGGAGAAGCACCACAAGCACATGGAGAAGCTGGCCAAGCTCGGCGCCGTCGCCGCCGGAGCATACGCAAGGGTACGCCCCAAACACCTCACGCCTTACTTATTGCCTACGTAATCTCAGGTAATGGTTAACTGCAACTGATAATCACTTCATGGTATACAGCACGAGAAGCACGAGGCGAGGAAGGACCCGGAGCACGCAAGGTCGCACAAGATCAAGGAGAAGATCGCCGCCACGGTCGCCGTCGGCAGCGCGGGATTCGCCATCCACGAGCACCACAAGAAGAAAGAGGCCAAGAAGCACGCCCGTCATGCCCACCGCCACTGA
3B01G0878000.1	chr3S:563006161..563007417 (-)	1257	Belongs to the peroxidase family. Classical plant (class III) peroxidase subfamily	CATGCACACCTCCAACCTCAACACAGGCAGAGCCACAGGCACATCCTAGGTCACCATGGCTTCTTCTCCCTCTCCCTCCGCTGCTCGTGCCCTGCTTGTCCTCGCCGCAGCAGCTCTGGTGCTGAGCTCCGTGTCCGCCGCGGCTGGAGCTGGTGGCTCTCCGCCGCTGGCCAAGGGCCTGTCGTTCGAGTTCTACAGCGCCAAGTGCCCGCAGGCGGAGGCCATCGTCTTCTCCTTCCTCAAGGACGCCATCCGCAAGGACATCGGCCTCGCCGCTGCGCTCCTCCGCATCCACTTCCACGACTGCTTCGTGCAGGGCTGCGACGGCTCCGTGCTCCTCGACAAGACCAACGGCGTCGACAGCGAGAAGGTGTCTCCCCCCAACGTCACGCTCCGTCC…
3B01G0878100.1	chr3S:563055562..563057357 (-)	1796	meiotic cell cycle	ATGGGAGATCCAGATGAGCGTCAAGCAGTAGCCGCCGGGGAGCTCGTCTCAGCCCGCGACCCTCCTCCCACCGAGGGTAACGCCGTCGTCGGCGTCGCAAACCTGCCGCCTCCTGGATTCCTCGCGCCCCTCCCACACGCCGGGCTGAACACCACGGCCGTCGGCCTGGTCGATCCCGCCAGGCAGGAGCTCAGGGGCCGCGCGCTCGGCCGGGGCGACAAGCGCCGCTCCGTCCAGGGTCTCGGCAACGAGATCGACCTCAGCCTTCCGGCAGGAGAAGCCCCGGACGAGGAAGCCCCGCAGGAGACGCACACGCAAAGGAAGCGCACGCATCGATCTGCCATCAGGTAATTATAGTCTGTGCTAAACTGGTACGGTAATTATAGTTTCGTTTGTTCT…
3B01G0923200.1	chr3S:575587805..575588572 (+)	768	Agamous-like MADS-box protein AGL62	ATGGCAACGGCGCCGCGGCGGAGGGCAAGCATGGGGCGGCAGAAGATCGAGATCCGGAAGATCGAGAGCGAGGAGGCGCGGCAGGTGTGCTTCTCCAAGCGCCGGGCGGGGCTGTTCAAGAAGGCCAGCGAGCTGGCCGTGCTGTGCGGCGCCGAGGTGGCCGCCGTCGTCTTCTCCCCCGCAGGCAAGGCCTTCTCCTTCGGCCACCCCTCCGTCGAGGCCATCCTCGACCGCTTCGTCCCCTCCGCTGCGCAGCCCGGGGCAGTGGTGCCCGGCGCGGGCCTGGGCGCCGCTGGTGACCGCAACCTGGCGGAGCTGAACCGGCAGTACGGCGAGCTGCGCACGCAGCTGGAGGCGGAGAAGGCGCGGAAGGAGCGCGCGGAGGAGGCTATGGCAAAG…
3B01G0923300.1	chr3S:575635503..575637123 (-)	1621	Belongs to the MIP aquaporin (TC 1.A.8) family	TCAAATTATTTGCTGCCGAAAAGAAACCAAGCCCGTGATCGATGTAGCTAGCTCAGCATTGCCCTTTTTGTTCGTGATCAAATTAAATACCCTATGGATGGCGCAGAAGAAAAAAGAATGGTTAGGGCTGCGTGCAATCTGATCCCAATCCCAATCCCAATCCCAATGGCGATGGCAGGCAATAGTTGTGTTGAAGCGGTCGTGTCGTGACCGGCCGTAGCAAGTTGCCCGGCCGGCCTCACATCCATTCCCGGGCTATATATAACCAACACTGCATGATCGACACACCATCACCACACCACACAATTCTACACTAGCTACACCATCACCAGCCGATCCATCCATCCAGAAAAAAAAGAGTGCCCGTCGAAAATGCCGGTGAGCAGGATCGCCATCGGC…
3B01G0932700.1	chr3S:578638938..578639915 (+)	978	Belongs to the iron ascorbate-dependent oxidoreductase family, 2OG-FeII_Oxy, DIOX_N	ATGGAGCAGCTGCCGGACGAGTGTGGGCTGGAGGAGCTGGAGCTGCCCACTGTAGACCTCGAGGCGGAGGAGCCTAGCCTGACGGGGCAGCTGGCGGCGGCGTGCCGGGACCCGGGCGTGTTTCGGCTGGTCAACCATGGCGTCCCCGGCAACCTCACCGCCCGCCTGTTCGGGCTGGCGCGCGGGCTGCTGGAGCTGGACGCGGCCAACAAGTCCCGGCTGCCCGGCTACTTCTGCGGCACGCCGGCGCTGGCGGCGCTCCCCGTGAAGGAGCTCAACTGGCTCGAGGGGCTGCACGTTGAGGCGACCGCCGCCCACAGCGACCGCTCTCATTCTTCTCCTGACGCTGCTGACGGTGAAGCAGACGGCGGTGCCTTGGCGGAGTTCATGGATGCGGTG…
3B01G0933400.3	chr3S:578725457..578733498 (-)	8042	Belongs to the protein kinase superfamily. Ser Thr protein kinase family, LRRNT_2, LRR_8, Pkinase_Tyr	GTCACGTGAGGGAGGGGGAGGGGGAGGGGGGGACCCAGGTTTTATCCATCCATCCATCCATCATTTTCGCCTGCCTCCCTCCCTTCTTCCCTTATTCTGAGTCCACCCAACCCTACTCAACCGGGGCCTACCCAGTGCGCGACCTGAGGTTGAGTTGTTCCTCGTCTCGGTGGGATTGCGGCGGCGGCGGCGGCAGAGAGCATGGGCAGCGGCGGCGAGACGGCCTGGCCTTCAGATTCAGGTATTCCCATGCCCTCTCCCTCCGTCTTAGGAGTATTCTGCCTGCCTGCCTGCTGGTATATATTGTCAATCAAAGTTAGATTAGATTAGGTTTGTTTTGCTGGCCATTGATGTAGGTAGGTAGGGAGGGAGGGAGGAAGCTACCTTGCTTGGTTCACA…
