# Supplementary material for: Dual Mechanisms of Salinity Tolerance in Wheat Germplasm Lines W4909 and W4910
Source: Int J Mol Sci. 2024 Nov 30;25(23):12892. doi: 10.3390/ijms252312892 (PMC11640813; doi:10.3390/ijms252312892)
Supplement: Supplementary file 1 [file ijms-25-12892-s001.zip › Table S6 Physical locations of markers and genes on chromosome 7E.xlsx]

## Sheet: Sheet1
Table S6. Genes near the SLAF sequences found on 7E chromosome of Thinopyrum elongatum (E genome).
Gene name	Gene position	Annotation	Length bp	DNA seuence
Tel7E01G188400	chr7E:101210020..101226460	Retrotransposon protein, putative, Ty1-copia subclass;	16441	ATGCGTCCGTCACGGGATCTTCACGTCACCGTGCTTCTCCTCTTCTCTGCATCCGTCCTCCTCTCGGCCATCCCGGCAGCCAGAGCCCTGCAGGAAACCGAGGAGGAGGAGGAGTTCAGCTACTCGCTGGACGCGGAGAACGGACCGGCGCACTGGGGCGACATCAAGGAGGAGTGGTCCACGTGCGGCAAGGGCAACATGCAGTCACCCATCGACCTCGGCAGCCCGCGCGTCTCCCTCGTGTGCGGCCTCAGCTACCTCAACCACTCCTATGCCCCCGCCAACGCCACCATTGTCAACCGCGGCCACGGCATCATGCTCAGGTTCGAGGGCGACGCCGGGAGCGAGTCCATCGACGGCACTCCCTACTACCTCCTGTTGGAAATATAGTGCAACAGA…
Tel7E01G188500	chr7E:101252615..101255672	Peroxidase;	3058	ATCATCTAGATACTGGACTAGTAAGACTTCATGGCTACACAAGGCAGTGCCGTTCCAGCCCTCATCGCGGCGCTCTGCGCCGTGTGCTTGCTGCCGGTGCTGGCCACGGCGCAGCTCCAGGTGGGGTTCTACCAGAAGAGCTGCCCCAACGCCGAGGCGCTTGTCCGGCAGGCTGTGGCGGCCGCCTTTACCAAGGACGCTGGCATCGCCGCCGGCCTCATCCGGCTCCATTTCCATGACTGCTTCGTCAGGGTACGTACCTATCTGCACAGTGAGTTCATGTGTGCGTATACATTTCGGATCAATTGTGCCAACGCGTGGGTAGCTCCAGGGGCAAAGAAAATAAGAACGCCTGCGGTGTGTTACAGCATGTTAGCTAGTAAGAAGATTATAATCTAG…
Tel7E01G188600	chr7E:101270212..101271942	Carbonic anhydrase;	1731	ATGCGTCCATCACGGGATCTTCGTCTCGCCGTGCTTCTCCTCTTCTCCTCAGCCGTCCTCCTCTCGGCCGTCCCGGCGGCCAGAGCCCAGCAGGAGACCGACCATGAGGAGGAGTTCAGCTACTCACTGGACGAGGAGAACGGGCCGGCGCACTGGGGCGACATCAAGGAGGAGTGGTCCGCGTGCGGCAAGGGCAACATGCAGTCGCCCATCGACCTCGCTAGCCCGCGCGTCTCCCTCGTGCGCGGCCTCGGCTACCTCAACCACTCCTACGTCCCCGCAAATGCCACCATCGTCAACCGCGGTCATGACATCATGCTCAAGTTCGAGGGCGACGCCGGGAGCGTGTCCATCGACGGCACTCCCTACTACCTCCGGCAGCTGCACTGGCACTCCCCC…
	chr7E:101880875..101881974	Marker9127 for 4910;	1100	AACAAAGCAACCGTGAGTACTCAGAAGTACTCAGCAAGCAAGGATCTACACTACATATGCAACATTTTCAAGGGGAGGCTGTATATGTGGACTGGGCTGCAGAAATGCCAGAATAGAGAGAAGGCCTAGTCCTATCGAAGACTAGCATCTTCAGCGGTCTTGCAGCAATAGGAGAGAGTAGAACAAACATAGTATAATATAGTAGTAATACTATCAACCTCACCCAGAGATCCTTTCTCGACTCCCTGCGAGAAAGCAATCCCAGAGCCATAAAGTCATCAACCTCGCCCAGAGATCCCTTCTCGACTCCCTGCGAGAAGCAATCCCAGAGCCATACAGTATCCAGGTCTCGTCACAGGTATCCAGTTCTAGTTGTATCGATCGGGATACAACTCCGAG…
Tel7E01G189000	chr7E:101993923..101995396	UDP-3-O-acyl-N-acetylglucosamine deacetylase; Gamma-aminobutyric acid receptor subunit gamma-2	1474	ATGTATAACAACCCTCCTCCGCCACAGGGCATGTCCTACTATGAGCACGCACAGAAGCGCCACCAGGAGAAGGGCTGCCTCTACGCATGGTAATTAATTCAGCTTCTCACTTTTTTCTGAAGCAAGGCAAGATATCTGCAGTCATCGTATATATAGAACTTTTTCTGAAGAATGATGTGATGTGATGCTTGCACTAAGAGCAGATATGCAGACAGTGAGGCCATAGCGAACTTTGTACACTAATTAATCAGTGGCGACCGAGGCTAATTGGTCTTGTTCCTTCCCACCATTACCCAGCGCATGCACACGCACCCATCATGGTCATGGGATCATCGTACCTCATGGTCCTCATCCATAGGTGGTGGATTCATTCTAGCCCGTCAGAGCTGACCACCCAAC…
Tel7E01G189100	chr7E:102000013..102000517	UDP-3-O-acyl-N-acetylglucosamine deacetylase; Gamma-aminobutyric acid receptor subunit gamma-2	505	ATGTACAACGCTCCGTCGGGGCAGGAGATGTCCTACACGGAGCACGTGCAGAAGCGCCACGAGGAGAAGGGCTGCATCTACGCATGGTGAGACACACACACACAGTTTGTTCATCCACTCGCTCGCTCTCCCTCTGAGTTTTGCTCTGCTCGTCTTGCCGAGAGATTTTACTCTCCCTCTGAGTTTTGCTCTGCTCGTCTTGCCGAGAGATGTACGTGTGCATCGGTCGATGCAGAGGTCGAGAGAGAGATAAAGCTCTTCTGCCATCAGAAAAATCCTCGGTGAAATCACAGAGACAGGGCAGGAATATCTTGGGACTGATTCCCCTAGAACTAGTTCCTCTTAATTCCTTTGTGTTCTATTCATTCTTTCCTGCTATGATTTTGTTATTTTTGTTTG…
Tel7E01G189200	chr7E:102003120..102004521	Superoxide dismutase, an enzymatic antioxidant	1402	ATGCTCCTCCCAATGCGCGGCCTCCCGGCCGCCCCTCACCGCCCGCTCGCCCACCCACACGCCTCCCCCGCGCCGCCGCCGCCCTCCCTCCTCGGTCCCCGGCGCCGCCGTCCGTCCCGGAGGCTCTCCAAGGTCGTGTCCTACTACGGCCTCACGACTCCGCCGTACAAAACCGTAAGCACGGCCGTCTTATCTTTCCCGGATCCGCGCGCCGCCGCGCCATTAAAGAAGATGCCACCTTCAGCTTCAGCTTCATCTTCGCGTGATTTCTTGCAGGACGCCCTGGAGCCGTACATGGGCAGGCGGGCGGTGGAGCTGCACTGGGGCAAGCACCAGCAGGACTACGTGGACGGGCTCAACAAGCAGCTCGCCATCAGCCCGCTCTACGGCCACACCCTC…
Tel7E01G189300	chr7E:102005238..102008200	Protein arginine methyltransferase;	2963	ATGGCGTCCCTCCCCAACGGCGCCGCCGCCGCCTCCTCGGCCGCCGGGGGCGCGCCCCCCGTCGACAAGGAGGTCGACTTCGCCAACTACTTCTGCACCTACGCCTACCTCTACCACCAGAAGGAGATGCTCTGCGACCGCGTCCGCATGGACGCCTACCACTCCGCCGTCTTCCGCAACCCCCACCACTTCCGCGGCAAGGTGAGAACAAACGGCCCCTCCCTCCCCGTCCCCGGGAATCGCTGGAAGTTCGAGGTTTGCTGTAATTTGGGGCTCCGGCTTGATTGATTTGGCGGATCTGTCAGGTGGTTCTTGATGTCGGCACCGGGAGCGGCATCCTCGCTATCTGGAGCGCTCAGGCCGGCGCCAGGAAGGTGTATGCCGTCGAGGCCACCAACG…
Tel7E01G193100	chr7E:103337266..103339003	Early nodulin 93 ENOD93 protein, transcript variant X1, X3 on 7A, 7D; Belongs to the short-chain dehydrogenases reductases (SDR) family and very-long-chain 3-oxoacyl-CoA reductase 1-like on 7B	1738	ATGTTGACAACGGCGCCCCTCCCACGCTTCACCATGCCGGGCCGCACGGCCGCCGTCACCTCTGTCATCGCCCACAGGTTCACCCGTACCATCCTCACCCACGCCTCCGCGTCGGCCTCGTGCAGGTACACCGCTCCCGGCTTCGCCACCCCGGCGTTGTTCACCAGCACCCCCACCTCCAGCCCCGCCGCCGCCTCCCGGAGCCAATCAAGGTGCAAATTCTAGGCCCATTCCCCGGCGGCCAATCAAGGTGCCAGGGCCTCGCCCAGCTGGTGGTGCTCGTGGTGGCCGCGGCCGACtgctctcgtgtcgctcttttgttgggtgtttttttttttttttttttgttttggtttgtgtgttttttgttgttttgttttttgtttttttttttttttt…
Tel7E01G193200	chr7E:103345538..103345898	early nodulin-93-like on 4A, 7A, 7D	361	ATGGCGGGAGCCAAGGCCGCGGCCGACGCCACCGTCGCCGCCGCAGTCCCCACCGTGAGTACTTTCACAGTTCACTGAAACACAACTATTCACACTGCACCGCAAGTACATTTTTTGAGAATAAGTAGTCATCTAATCTCATCTCATCCGTGCGATTTGTTGGCTTCCTCTGCAGCTGGCGAGCGTGAGGATGCTGCCGTGGGCGAAGGCGCACCTGAACCCCACCGGGCAGGCCCTCATCATCTCCACGGTCGCCGGGATGGCCTACTTCATCGTCGCCGACAAGACCATCCTCTCCATGGCCAGGAAGCACTCCTTCGAGGACGCCCCACCGCACCTCAAGAACACCTCCTTCCACTAA
Tel7E01G193300	chr7E:103355780..103359939	Protein FAR1-RELATED SEQUENCE on 2D, 4B; TE chr2D_DTC_famc20_000244 93bp	4160	ATGCCGCCGACGGCCACCGTCACCCGCGCCTCCCTCGACCACAAGCTCGCCCTCGCAAAACGCTGCTCCAGAGGTGATTGATTAATCAGCATCCATTTATTCAGAGTTCAGTTCAGCATTTTGCTGCAGCATGCATCCATCCTAATGCCAGCGACGCCTTTTCTTTGTTCATTGGCAGAGGCGACGCTCGCCGGAGCAAAGGCAGCGGCCGTAGCCACAGTCGCGTCTGCAGTCCCGACGGTACGTGGTGGAGCAGTGTTCATTTACTGCTTAGGCTTTGCTAATTGATCGAGATGTAAGTGTCCACTTCTGTGTTGTGCAGCTGGCGAGCGTGAGGATGCTGTCGTGGGCCAAGGCGAACCTCAACCCCACCGGCCAGGCGCTCATCGTCTGCACCGT…
Tel7E01G193300	chr7E:103355780..103359939	Protein FAR1-RELATED SEQUENCE on 2D, 4B; TE chr2D_DTC_famc20_000244 93bp	4160	ATGCCGCCGACGGCCACCGTCACCCGCGCCTCCCTCGACCACAAGCTCGCCCTCGCAAAACGCTGCTCCAGAGGTGATTGATTAATCAGCATCCATTTATTCAGAGTTCAGTTCAGCATTTTGCTGCAGCATGCATCCATCCTAATGCCAGCGACGCCTTTTCTTTGTTCATTGGCAGAGGCGACGCTCGCCGGAGCAAAGGCAGCGGCCGTAGCCACAGTCGCGTCTGCAGTCCCGACGGTACGTGGTGGAGCAGTGTTCATTTACTGCTTAGGCTTTGCTAATTGATCGAGATGTAAGTGTCCACTTCTGTGTTGTGCAGCTGGCGAGCGTGAGGATGCTGTCGTGGGCCAAGGCGAACCTCAACCCCACCGGCCAGGCGCTCATCGTCTGCACCGT…
Tel7E01G193400	chr7E:103361815..103363818	Belongs to the chalcone stilbene synthases family and bisdemethoxycurcumin synthase-like, transcript variant X1, X2 on 7D	2004	ATGACGGCCGCAGTAAAAGATATGGGCTTTTATTTCTTCTCACTTACATTCGTCACCCGTTCTAATAAATTTGTCAGGTACAAGTGGAAGTGGGTGACTGCTCCGATCGACACCATGGCAAACAGCAAGGCCAACGCTCGCGAGATCCGGCGCTTGCAGCGTGCTGATGGCCCCGCGGCCGTGTTGGCCATCGGCACGGCGAATCCAGAACACCGCTTGTCCCAGGACGAGTACCGCGAGTCCTACTTCCGTGTCACCAAGAGCGAGCAACTCGTGGAGCAGCAGAAACCCATACTCAAGATGATATGTAAGCTTTATGTGCAACTACTACTCCCTTCGGCTCCGATCTATAATAAGTGTCGTGGTTTTAATTTAAAATATGAACTAAAACCACAACAC…
Tel7E01G193500	chr7E:103432015..103432227	Early nodulin 93 ENOD93 protein	213	ATGCTGCCGTGGGCCAAGGCGAACCTCAACCCCGCCGGCCAGGCCCTCATCGTCTGCATCGTCGCCGGGATGGCCTACTTTCTCGCCGCCGACAAGACGATCCTCTCGCTGGCGAGCAGGCACTCGTACGAGAGCGCCGCCGACCACCTCAAGGACACCTCCTTCCACGGCGCCACCGCTCGTCCACGTCCTTCGGCATTCTTCAGCCCATGA
	chr7E:103439350..103439824	Marker6226420-475bp for W4909, 100% with 7E	475	AAAAATATAAAAACAACATGACAGAAGAATAACAATTTGAAAAGCATCTTGTGACAACACATCACAAAGGGATATATAAACTTAGTCATTGTTCGTGCTGAGACAGAGTCATCAGTGGGAGAACATTATGCCGGTGACTATTGACTACAAATCAGGAGAGACATGGATTAGTGGTTTAGACTTCATGATAATCCAAAGAAGATATTTATGTGGCATTTGAAAACTTCACCTTGACCATGACAACTGGTAAGCACGTGAAAAGCTTTCCATTGACCTCGGCTTTAACTTCTGCACGAACCA AGTTTCATTTCTAATTCCCTCACAACAGTTACAATATGATGTTCTGCCTCATCTATCATGAGCATGCATAAAAATTTAGCACATATTCAGATTAAAGA…
Tel7E01G193600	chr7E:103478420..103479955	Belongs to the cytochrome P450 family; noroxomaritidine synthase 3-like	1536	ATGGATTCCCAGCACTGGTTCGTAGGAGGACTCGTTTGCTGCTCTGTCTTGTACTACCGTCATCTCCAGTCTAAGAAAACAACCAAGGCGGAGCCGACGGAATGGCCGCTGCTGGGCCACCTTTTCGGCGCGCTCGCAAACGTGTCCGACTTCCACGACTGGGCCACCGGCGTCCTGGCCGGGACGCGCTACAACTTCAGAGGTCACATGGGCCTCACCGGCGTCCGCTTCTTCCTCACGTGCGACCCGACCAATGTGCGCCACATCTTCATGTCCAACGCCCTAAACTACCCCAGGGGAGAGGAATATGCCGAGATCTTCGACGTCTTGGGCGACGGCATCTTCAACGCCGAGGGCGAGTCCTGGCGGCGGCAGCGTGCCAAGTCCCAGCTCCTCATG…
Tel7E01G193700	chr7E:103593581..103599692	Zinc finger (Ran-binding) family protein; uncharacterized RNA-binding protein C17H9.04c-like, transcript	6112	ATGTAGGACAACGACTCGTGGCGGTCGGCGCTGGCTCCGGCCGTCGGCTGCAGAGTGCGGAAGCGGTGAGGAAGATGGAGGAGAAGCAGCGCCGATGTGGTCGCGGGTGGGGTTGGCTTGAGCCGCTCGGATGCCGGCTCCGTCGGCCCAATCGATGGCGACCGGATCTAAGGGGCGCCCGCCGTCAACGGCCGGTGCGCATGCCGCCGAGGGGGAAGTAGAAGGCGAAGCGAGGAGCCGAGCCTGCCTGAGCCCAAGCCTCCCTCGTGTCCACCCTAGCGCCCGGGTAGCGCGCCAAAAAAGAAAAGCTTCGGGCAGATCTGCTCTAGGTACCACCCGCCCAACCAAAGCCTCTTTTTACCACAGCCATGGCCAGTATAAAAATGTGAGATGCCATTA…
Tel7E01G193800	chr7E:103612127..103615494	NADH pyrophosphatase zinc ribbon domain; nudix hydrolase 19, chloroplastic-like	3368	ATGTCCATCCACCTCCGCGCGCACGTCTTCGCGGCCAACCCGCTGCGCGGCCTCGCCGGCACGCGCTCCTCCGCTGCCATATCCCCCTCCGCGGCTGCCGAGGCCCTCCGCGCCCTCCTCGACGGCGCCGACGCCTCCGCCCACCACCACCTCTCGAGGGTCCTCCCGTTCCGCCGCGGCCGCCCCCTCGCGCGCTCCCCGGAACCTCCTGCTCCCTCCTCGTCCCCCGGGCCGCCGCCGGCCTGGCGCCTCGCGTGGCTCCCGCCCTCGCGCGTCCCCGGCGTCCCCTCGGACGTCTTCGTGTTCCTAGGATCCCACGGCGGCGAGGGGGACGGCGAAAAGGCCGCCGCCTACTGGGCCGTCGACGTCAGCGAGGTGGAGAGCGCCAGGTTCGGCGGA…
Tel7E01G278800	chr7E:147373094..147379970	Subtilisin-like protease; zinc finger MYM-type-like protein	6877	ATGGCCGGCGCCGCCGCGATCAAGGCTGCCATCGCTGCCGTCTTCTTCCTCTCGGTGACCGGCCTGCATGCTTCCGATCACGTTAGCGGCAACGGCGATGGCGGCGACGAGAGACAGGTCGGATCACGCGCATTAGTTTTCTTGATGCAAATCACACGTAAGAACATGGAATTCTGTGGTGCGCGTGCAGGTATACATCGTGTACATGGGGCATCCACCACCACCGGGGGAGAAGAAGACGGCCGGCGGCTTCTCCGTTGGCCACCACGAGCTGCTGAGCCGGGCCCTCGACCTCGATCACAGGTCAGGATAAATCCTTATTTCCAAAATCTTGGTGAACTTACACGTCACAAAACCCATTTCTAAACCACACCAATGACACAAAAGGAAGTAAACTGA…
Tel7E01G278900	chr7E:147385324..147385745	Disease resistance protein (TIR-NBS-LRR class); NEDD4-like E3 ubiquitin-protein ligase WWP2	422	ATGAAGGGGAGCGTGGTGTGCACAATTGCTGTTTTCTTCATTGGGTGCCTTCTTATGGTTGGAGTACAATGTAAGTACACATCACTATCATATTGTTTTTCTATGTTTATTTGCATATTATGGACTAATAACTGTGTAATATTATCTATGTAATAGGTCGACGTGAGCCCGAGAGCACCTACAAAGATGACCACGCCAACACGACTATGCTAGTCTCGCCAGTTGACGAGAGCAAACTTACCTTGATATGGTGTCTCAATAGAGATTGTAAGGACAAAGGTGAAAACTTTGGTAGCTGGACAAGGGATTGCATATGCTGCGTCACTCTACCAGACGTACCGTGTTATGATTCCGATGAAGAGTGTCACAAGAATTGCCCGAGTATGACGCAGCCCATGC…
Tel7E01G279000	chr7E:147397540..147397961	Disease resistance protein (TIR-NBS-LRR class); NEDD4-like E3 ubiquitin-protein ligase WWP2; Transmembrane protein, putative	422	ATGAAGGGGAGCGTGGTGTGCACAATTGCTGTTTTCTTCATTGGGTGCCTTCTTATGGTTGGAGTACAATGTAAGTACACATCACTATCATATTGTTTTTCTATGTTTATTTGCATATTATGGACTAATAACTGTGTAATATTATCTATGTAATAGGTCGACGTGAGCCCGAGAGCACCTACAAAGATGACCACGCCAACACGACTATGCTAGTCTCGCCAGTTGACGAGAGCAAACTTACCTTGATATGGTGTCTCAATAGAGATTGTAAGGACAAAGGTGAAAACTTTGGTAGCTGGACAAGGGATTGCATATGCTGCGTCACTCTACCAGACGTACCGTGTTATGATTCCGATGAAGAGTGTCACAAGAATTGCCCGAGTATGACGCAGCCCATGC…
	chr7E:147404236..147404571	Marker5088458-336bp for 4910, 98+95% with 7E; Polynucleotidyl transferase	936	CCAACCCTGCAAACCGGACACTGTGCGGACGTAGGGATATGACGCCCAGCAAGAATACCCAAGCAGGGCAGTACACGTTTTAGACATTTCCAAACAAAGTGTTTTACCTTGCCAGGGATAGCAAGGCTCCAAATCAATTTCCATATGGGATTTATACTGGTACTTCCCTGCCCATCCGGGTACTGCCAATGGCGTCCATATTGATGCTCAAACTCCACATGATAGGCCGTTCTCACTGTAAAGGGAGAAAGTATACTGTCTCCGGATCGTACAGCTACTACTATTAAGGTATTGTGTACAAAATTCCTCCGAGCATCAAAACCTAATTTACCAGTTAGGAAGCGAGATCAGATGTGGAGGAAACCATCTAGAGGATGGGTGAAAGTCAATGTTGATGCC…
Tel7E01G279100	chr7E:147642923..147646255	Exonuclease V, chloroplastic; zinc finger MYM-type-like protein;	3335	GAACGGTGCAGGCACTCGATCCTAAGCAAACAGCGAGGACCAGACTGCACCAACAATAAACTGGCTAACTCTTTTCATCTCCTTCTCTCGTCAAAGCATCTGACTAATAGGAGAAGTGGGTCACTGCCCTCTGTAGGACAGACGCCGGCTAGGCGGCCGCCGCCTCCGGCGGCGGCGATCAAATCCTAGTTGCTTGATTTTAATAAAGCAGCCATGAAGGCCTTTCACTCAAAAAAAAATTCCAGTGAAGCGTTTGATCTAGCTCGGCATTCTGTACCTTCTACTGACAGGGTGTCCCCACACGGTGTTGTAGGCTGTCAGTAAGCCCAGTCGTGTGTGAGCGGACCAGAAACCCGCGCCCCGCATCCGAGTTCTCCCCTTCCTTCCTTTGGGCCGCAAT
Tel7E01G279200	chr7E:147748647..147753682	Oxidoreductase family protein; Alcohol dehydrogenase 3;	1000 of 5036	AGGTTGAAAGTTGTCCAGTTTTGAGAGTTTAGGGTTGTAATATAGACAGTTTTGGAGTTCGAGGTTGTAGATTAAACTAAAGCATGAGGAGGGTTGAAATATGCACTTCTCTCCTTGTTTTTCATAGTGGTATTTTGTCATTCTTGGTTTCAACTAGTGATAGCTTGGCTATTTTCTCATAAACAAACGTGCAAATGACTAGTCTGTATAATTCCATCCTAAGTATTCCTCTCCACTGTCTGCATGCAAGTCCATTGGTAATAATAGCATTGACGACGATCAGCTCTCCATCTCAACGACAATCTTACCAGTGGCGTGGCAATCGACACTGCTCTGCCACGCCTTGCCTGCGTCGCTCAACGGGAACCTCGAGTCGATCACCGTCTTCAGCTTGTCTTC…
Tel7E01G279300	chr7E:147784523..147784933	Histone H3	411	ATGGCCCGCACGAAGCAGACGGCGCGCAAGTCGACGGGCGGCAAGGCGCCGCGGAAGCAGCTGGCCACCAAGGCGGCGCGCAAGTCGGCGCCGGCCACCGGCGGCGTGAAGAAGCCGCACCGGTTCCGCCCGGGCACCGTAGCGCTGCGCGAGATCCGCAAGTACCAGAAGAGCACGGAGCTGCTCATCCGCAAGCTCCCCTTCCAGCGCCTGGTGCGTGAGATCGCGCAGGACTTCAAGACGGACCTCCGGTTCCAGAGCTCCGCCGTGTCGGCCCTCCAGGAGGCCGCCGAGGCGTACCTCGTTGGGCTGTTCGAGGACACCAACCTCTGCGCCATCCACGCCAAGCGCGTCACCATCATGCCCAAGGACATCCAGCTCGCCCGCCGCATCCGTGGG…
Tel7E01G332800	chr7E:184772504..184776593	Belongs to the glycosyl hydrolase 5 (cellulase A) family; probable glucan 1,3-beta-glucosidase A, transcript variant X1, X2	4090	ATGGTGCTCCCCCACGCCGGCGTCCTGATCTTTGGTCTTCTGTGCGTGTTCCAACTGTCACATTCCTCATCAGGTCAGAATTGCTCAGTCCGAACTGCTTAAATAGATGCGGTTGTTCTTGCCGTCTTGGCGGTGGTGGGTAAGTTGTGCTTTGTCTTTGCAGACAAGGACGGCTTCACCAAGGTCAGGGCGGTGAACCTGGGAGGCTGGCTGGTGGTGGAGGGGTGGATCAAGCCTTCCTTGTTTGATGGCATCCCAAACGGGGACATGCTGGTAGGTCCTCTCTATTGTTCTCGGACCCCATGCTTGTTATATAGTGCTGTGCATTTTTCTTTGCCCTCTCGTGATGTGGCTATCGGATTCGCTTCAGGATGGCGTGCAGGTGCAGCTCAAGTCTGT…
Tel7E01G332900	chr7E:184777183..184786245	DnaJ C terminal domain; chaperone protein dnaJ 1, mitochondrial-like, transcript variant X1, X2; TE chr7B_DTT_famn1_000063 56bp; chr7D_RLG_famc2_002577 209bp	9063	ATGGGCCGGTTCGGGTGGCTCCGGCTCGCGTCGAGGTCCCTCGCGCTCCGTTCCGGCGAGGTAATGCCGGCTCGCGTCCGTTTGCCGCCTTTCCCATTTCCTGATTTTCGTCGCGGGGCTCTGCAGAGTTGCTGTTGCTCACTTCATTCCGGTTTCCGGTTTCTCCCTGCAGGCGTCTGCGCAGAGGAGCGCATGGATTCGGCCGTCTACACGTAATGTCCTTCTGTCTTGTCTGATTTCGTGTTAATTCGGTCTGTGTGTAGACTGCCGCCACTGGTGCGCCACTTGTAAGTTCGGATAATAGTAAGAGGCAATTCTGATATGCTAAAGATACCAAACAAAATTGCCCCCCTTCCATGAAATAGAACAGGTTGCTCATATATGAGTGGTTAGAAGCAA…
Tel7E01G333000	chr7E:184944015..184945256	RING-type zinc-finger; E3 ubiquitin-protein ligase ATL31-like on 7B and 7D, RING-H2 finger protein ATL32-like on 7A	1242	ATGCCGAAGCCGACGCCGAGCCGCCATGCGCTGCTGCTCGCGGCGCTCGTCCTCGCGGCCGGCGCGGTCGCGCAGGCAGACGACGACGACGCGTGGGACAGGAAGAGCGACGGCGGGAGAGGGGTCGGCGCGAGGAAGCCGCCCAGCTTCAGCGCGCCCATGGTGGTGCTCCTCGTCGCGCTCATCGCCACCTTCTTCTTCATCGGTTTCTTCTCCATCTACATCCGCCGGTGCGGCCGCGGTAACTCCCCCACCATCCCGGCCGCGGCGTTCCTCGTGCTGTCGCGGCAGGAGCAGCAGCAGCAGCAGCAGGCCCGGCCGCTCGGGCTCGACCCGGAAGTGGTCGCCTCGTTCCCCGCCATGACCTACGCCGAGGCGAGGGCGCTCCGGGACAAGGAC…
	chr7E:184946206..184946690	Marker6200642-485bp for W4911 100% with 7E; TE RLX_famc25 100.00 on 7D	485	CTGTTGAATTGGAGTGGAACTTAACACAGCTGAAAAGTGACCGAGTGTCGGTTTTCGTCCGATTTTTCGTAAATTAACTAGCAGTTCTCTTCTTATTTAATCGACGAGGTAAAACATTTGCCTCGTTTCAAAAAAGTGAGTGGGTGTCTTACTTTTAAAAAAGAAGCGGCAAGTGGTATTTTCAAATCTCTTAATAAAAAAATGCAGGGTTTATTACCCCGCAAAAAAGAAATATGTAGGGTTTAATACGTATTTTTACGAGAGAGGTCCGAGTGAAAAAAAACCGCCATTCGCTTTGCTTGGCGGGCTCCGGCAGCTTCTCCAAGCTCATGCAACTTCATTTCCGGCTTCGGGCCTCGACAATGACGGGTTGAAGCTCTGCGACGGTGGCATGACGCT…
Tel7E01G333100	chr7E:185056601..185057512	Plastocyanin-like domain; blue copper protein-like on 7D, 7B, 7A	912	ATGGGTTCTGGTGGCAAGTGTCTGGCCTTGGCCGCGCTGCTGCTCGTGAGCTGCGCGTCGACGGCGTCCGCGGCGAAGTACACCGTCGGCGACACCTCCGGCTGGACCACCGGGGCGGACTACACCACCTGGGCCAGCGACAAGAAGATCAAAGTCGGCGACACCCTCGGTCAGTACATGCCGGCCACGTACTTTTCTACTAACATTTTCGTCTGGTTTGCCACTCATTTACTGACCCATGGACGACGCGATGGCAAATTTTGTTTATCTTCCCAGTGTTCAACTACGCCGGCGGGGCGCACAACGTGGCAGAGGTGAGCGCGGCGGACTACGCGTCGTGCTCCGCCGCGAACGCGCTCAGCAGCGACGGCAGCGGCGCCACCACCATCGCGCTCAAGA…
Tel7E01G333200	chr7E:185059300..185067470	Belongs to the MCM family, a DNA helicase essential for genomic DNA replication; TE chr7B_DTT_famn10_000142 42bp, chr7D_DTT_famn10_000244 49bp; probable DNA helicase MCM9, transcript variant X1, X3 on 7B, X1 on 7D, X1 to X5 on 7A	8171	ATGCCGCCGCCGGCGCCGCACGAGGAGTTCGAGGCCGCCGACGGCGAGGCATGCAAGTACGCAGAGCGTAAGCTCGCCGAGTTCCTCTGCAGTTTCCACTCCGACGACCTCCGCCGCATCCTCCTCCACCCCGAGTCCACGCTCCACTTCCCCCTCGTCATCGAGTGAGTCCTCCTCCCCCACCCCGCTCTTCTCCTCCTCCTCCTCCCCAAACCCTAACCCCGTCCCGTCCCCTCTCGCAGCTTCGCGGAGCTCCTGGACTTCGACCCCGGTTTGGCCAAAATACTCTACAACGACCCCAAGGGCTTCCTCCCCGACTTCGACAATGCCGCCCAGCGCGCCCAGGCGAGTAGATCACGCTGCTGCGCGACCCACACCTTCCTTTTCTTCGCTTCTATC…
Tel7E01G333300	chr7E:185299368..185299826	TraesCS7B03G0219100.1 TraesCS7D03G0401900.1 TraesCS7A03G0414400.1 TraesCS7A03G0414400.1 unknown; uncharacterized LOC123161768, uncharacterized LOC123168837, uncharacterized LOC123151758	459	ATGGCCGCGGCGGGCAAGTCCAAGGAGGCGGACGCGGCGCGGTGCAGGAGGCACCCGAGCCACCGGCACGAGGCCGGCGTCTGCCCCTTCTGCCTCAGCGACCGCCTCTTGCGCCTCTCCGCCGCCGCAGGAGCCGCCGACGCCGCCTCCGACCCGTCGTCGGCGTCCTCGTCCGGGGCGGCGAGCGTCGCGTCGGCCCAGACGGCGCCGCCCTGCCGCGAGGCGCGCCGGGCGAGGCTGGGGATGCTGATGCGGCAGGAGGAGCCGGAGGCGGCCGCGGGCGGTCGTCACGGCAAGCAGGAGGCGGAGGAGGGGGAGAAGAAGAAGCCGGCGAAGCGGGGCAACTTCTGGACTCGGCTGCAGCAGGCGAGCTGGTACAGGAGGGACGGCTGCTCGGTG…
Tel7E01G333400	chr7E:185300945..185308103	TraesCS7A03G0414300.1, LMBR1 domain-containing protein 2 homolog A-like, TraesCS7D03G0402000.1, TraesCS7B03G0219200.1 LMBR1-like membrane protein, TE chr7D_RLX_famc5_000158 83bp; chr7B_DTC_famc1_000990 77bp	7159	ATGTGGGTCTTCTACCTGATAGCGCTGCCTCTGACGGTGGGGATGGTGGCGGCCACGCTGCGCTACTTCGCCGGCCCCGCCGTGCCGCTCCACGTCCTCGCCACCGTCGGCTACGCCTGGCTCTGCTCCCTCTCCTTCGTCATCCTCGTGCCCACCGACATCTACACGGTGCGATCCCGGCGCTCCCTTCCCCCGGCACCACCTCCGCTATCTCGGTTCACTGCTCCTTGCTTAGCGTTGCTGTGCGCGCAATTAGTTGGCGATTATCATTTCGGCGAATCGAGAAACTAGGTTGTTCCTGCGTGTAGGGATTTGGGGTCGACTCAGCGTTAGGGAAGCGCCATGGGATTGGGGACTAAAGTGCGCTGTACAGTAGATATTTGGGGACTAAAGTCGCGT…
Tel7E01G337200	chr7E:187924530..187926169	B3 domain-containing protein	1640	ATGGCCGGAGCGATCGCGTACGAGGAGCAGCGCCGGAGGCAGGTGGAGGAGAACAAGCGGAAGCTGGAGGAGCTCAAGCTGCACCACCTCTCCGCCGCCGTCAGGGAGGCCGCCACCCCCAAGCCCTCGCCGGTCAGATCCGCCGCCCTCGCCTCCCCCCTCCGCTTCGACTCGTCTTCTCGTTGTCCGTTTGCTTGAATCGCCTGGCTCTGGGTCGGTGTCGCAGGCCAAGTCCGTGAAGCGGAAGCGGGTGCCGCGGGAGGGCGGCGAGGACACCCCGATCCGGCGGTCCGGCCGCGTCGCCAGCCTCCCCGAGCAGCCCAAGTACCGATTCGAGGTGAGGCTGCTGAGTTGTTTTTCTCTTTTTCTTTGCCTTCGTTCGATTGCTGACCGAAAAAT…
Tel7E01G337300	chr7E:187932304..187933445	Myb transcription factor	1142	ATGGGGAGGCCACCTTCTAGCGATGAGAATGGCCTCAAGAAGGGCCCCTGGACTACTGAAGAAGACGAGAAGCTCATGAGCTACATCCAGAAGCATGGCCATGGAAGCTGGAGGGCCCTACCTCAACTTGCCGGTACGCATACATGATACATCTCTCTCTCTCTTTCTCCGCCTCCTCACGCACATTTTTTTCACTAAGAATGTTGTCCACCATTTTTGTTTTGCAGGCCTGAACAGGTGTGGTAAGAGCTGCAGGCTAAGATGGACCAACTACCTGAAGCCAGACATCAAGAGAGGGAAGTTCTCCCAGGAGGAAGAGCAAACCATCCTCCAGCTGCATACCATCCTTGGCAACAAGTACTAACTACACCTCAATTCCATTTGCATAAATCTCACATG…
Tel7E01G337400	chr7E:187938942..187943327	Oxidation resistance protein 1	4386	TCCTCCGCTCCCCCAAATCCACTCCGCTCTCCGCCACGCGCCGCTCCCCCCTCCTCCTGCCTCCCTCACTCCTCTCGCGGTCTCGCCCCCGCCTCGACCTCCGCAGAGCCATTCGCTCTCGATCCCAGCGACCAGCGCCCGGAAGAGGAACAGGGCGAGGACGAGGACGGGCCTGCTCATGCTGACCTCCTCGCCTGGCCCCTAGGCTCTTAGACAGCGCCACAAGGACGCGCGCGTGTCGCGGAGAGATGGGGTACCTGCCGTCGCTGGGCGGCAAGGCGGCGCACCTCGTCTCCGACCTCGCCACCGTCATCCTCAACCCCGTCTCCGGCCACGAGCGGGAGCCCTCCTCCTACCTCCCCGTGAGCGTCCCCCTCCCTTCCCCTCCGTACGTTTCGC…
Tel7E01G337500	chr7E:187992965..187995977	Annexin	3013	GAAACGCGCAATCCATCCATTCCCCGCCCGATCTCGAGATCCCGCATCGCCCCGGCAGGCGCCCGATGGCGACGCTCAAGGTCCCCTCCAACGTCCCGGCCCTCGCCGACGACTGCGACAACCTCCGCAAGGCCTTCCAAGGTACGCTCGTCGGCTCCACTTTTCGCCCGTGCGTGCTCTGTGTGGTGCGGTTCGATCGTCTGATCTGTCGGTGTTTTTTCCGTCTGTCTCTGCGCGCGTGCGTGCGTGCAGGGTGGGGCACGAACGAGGCGCTCATCATCTCCATCCTGGGCCACCGCGACGCCGCGCAGCGCCGCGCCATCCGCAAGCACTACGCCGACACCTACGGCGAGGAGCTGCTCCGGAGCATCACCGACGAGATCTCAGGCGACTTCGAGG…
Tel7E01G337700	chr7E:188165585..188166841	Interleukin-6; Thiamine-phosphate synthase; Adenylate kinase; Transposon protein, putative, Mutator sub-class	1257	ATGCCGCGCGGCCGCTCCCGCTCCCGCCGCCCCACCGACGCCTCTCGGCTGGAAGCGCCCGAGGGCCGCCCGGCCTACGTCTGCAAGATAAAGTCACGCGACCACCCCGTCCCTGCGTCTGCGCTCCGCCACTGGGCTCCGGACCCCCCGGAGGTCGGCTCTGGCCGCCCGCGGTCCACGGTGTACGTGCAGATGACCCCCGAGATGGACCTCGAGGCCAGGCGCATCGGCTACGCGTTCATCACCCCCGACCCCGCGGCCGCTGGCCTCAAGGACGCGGACACGAAGGCCCTCGTCCGCTCCGCCATCCACGCCGCGGCGCCGGACCTGCAGTTCGAGCTCTTCGCCGTCTCCCCAATGATGGCCGACATGTGCCTGCGCTTCGCCTTGCCGGAGGAC…
	chr7E:188433771..188434870	Marker9127 for 4910	1100	GCGCTCGGGCACGCGCCCGTCGGGCGACGCCGCGCCCGCACCCGTCGCCCACGCCCGCTAACGTCCCTGGGCCACTGACCACGGGGCCCCACGCCCCTTTTTCCTAAATAATAAAAAGGGAAAATAATAACTAAATAAAAATAAAAATAATTAGTTAATTAAATAATTAATCAGTGAATTAATTAATTTAATTAATTAGTTAGTTTAATTAAGCAGTAATTAATTAACTTAACCCTAATGACTGCTGACATCAGCATGATGTCATGCTGATGTCATCAGTTACTATTCTGGATAATTCGAAATTAAATAATAAAAATAAATTCAGAAAATTAATAAAATCTTTAGAAAATCATATAAAATAATCCGTAGCTCAGATCGAAAAACTTTGAACATGAAAGT…
Tel7E01G337900	chr7E:188440330..188444977	DNA-directed RNA polymerase subunit	4648	ATCCCATTCGAGATCGATTTTAGCCGAAAAAAGCCGAGCGTGCTCCAGACAGCGACTCGCCGCACTGCCGAAACTTCGAGCGACGGGGGCGGCGGCGGCGGCGGCGGCGCCGTGGGGGCGAAATGGACGCGAGATTCCCGTACTCGCCGGCCGAGGTGGCCAAGGTGCAGCTCGTGCAGTTCGGCATTCTCAGCCCGGTTGAAATCGTAATACTTCGCCTCCCCCACCGCCGCCTCTATTTAGTTTCTGTTCTCTCTGCGTGCAGTTGGAGCTCGAGCTGGTTTGGGTGGGCTTGGCTAATTTTAAATTCTGGATGGATGGATGAATTGTCACGGGGGTGCTGGTTGTTTGTTAGCTTCAGTCCGTGGTGTTGTTTGGGTAGCAAACTGGCCGAGTTTG…
Tel7E01G338200	chr7E:188845015..188847124	Trehalose 6-phosphate phosphatase	2110	ATGGCGAACCAGGACGTGGTGCTCCGCCCGGACATGGGCGGCATATCGGCGGCCGCGGCCATGCCGGGCTCCTCCAGCCGCGCGATCTTCGCGTGCCGCGGCGCCGCGTCGACCTCCCTGCTGCGCCGCTCCGCCGTCGACGACGAGTACCGCGCCCGGTCACCCTGCGCCACAAGCTGGGTCGTCCAGGCCATGCGGGCGTCTTCCCCGCCTCGCTCCTCAGCCGTCGACGAGTACGCCGCGTGGACGGTGAGTTTGCCGGCTGGTTTGGCGAGGCGCGCGTGCACACGCATTGCTGTGCGCGCCGGCCGGGCTGTCTGATGTTTTCCCTCCATTCTGATGATTGATTTGCGTTTCCTTTTTATCTTGGTTGGCCCGCGCAGAGGAAGCACCCGTCGG…
Tel7E01G338300	chr7E:189016160..189017179	Werner Syndrome-like exonuclease	1020	ATGGTGGAGGCATCATGGAGCAACTCCCCTCTGTCTGCCAAACATCACCGTGGTGAGGCATCTGGCAAGGAGCCGCTGGTGGTCGACGATGATGTTCCGGTCCCCGGGCAGAAGCTGGACTACACCGTGCCGCTCAAGATTGATACCCACCTGAAGGAGCCGCTGGATGTCATATGCACCAACAATCCAGACGAAGCCGACAAGAGGATCTGCGAGATCAGGAAGAGGCTCGGCGGCATGCTTCCTCGGTCGATCAGCGTTGATGTCGAGTATACCAGCGAAGACGAACCTCCGCAAATGGCTGCAGTTCTGCAGTTATGCGTGGAGGATCTCTGCTTGGTATACCACATCACCGCGGCAACCAAATGGTAAAAACATCCAGTTCTGAAGTTTCTGAAG…
Tel7E01G346900	chr7E:194754533..194760991	KH domain; exosome complex component RRP4 homolog	6459	CCACCCGCCGACGCATCCCTCCTTCTCCTTGAGTGCTCCCGGCACAGCGTACGGGCCATGAGAGACCTCCACCTCCCGCTGAACCAGACCCAGAGGGTCCGCCTCGAGGCCGCGCTCCACGAGCTCCAGACCCTCGCCCCCGCGGCCGCGTCCGCCGCCGCCGTCACCGTCGCGGACAACATCCCCGTCAACCACGAGGATAACATCCTCAAGTACTAATACTTTCCCGTCTCCTCCCCTTTCTATCCGTTCCCCACTCGTGCTTGGTGATGGACGACGGATTGATTTTTTGGTTGGGTGTGTATTTTTGGTGTGCAGAGGGCATGGTACCACGGATCAGGACGGGGAGGTGGTGGCGACGCTGTGCGGCGTCGTGGAGCGGGTCAACAAGCTCGTCTA…
Tel7E01G347100	chr7E:195048874..195050529	Transmembrane amino acid transporter protein; amino acid permease 8-like; vacuole membrane transport	1656	ATGGACACCAGTACTCCAAAGTCTGGGACGAGCTTCCTCAAAACTTGCTTCAATGGAGTTAACGCCCTCTCAGGTTTCTTCCATTCTTCCTCTGTTTTTGCTCAAGCATGGGATTGGAGAAATCATGCTATGTCTATTTACTTACTCTGCCGCCTCATATGTCCTCTTTAACCTAGCTAATTTGCAGTACTAACTTTCTATTTTGCAGGGGTTGGAATATTATCGATTCCGTATGCATTGTCTCAAGGAGGATGGTTGAGCGTACTTATGTTCACTACTATAGCAGTTATCTGCTTCTACACTGGGATTCTCCTACAAAGATGCATAGATTCAAGCTCACTCGTTAAGACCTATCCTGATATAGGTGAACTGGCTTTTGGCCGGAAAGGAAGAATCATA…
Tel7E01G347200	chr7E:195068648..195070849	Transmembrane amino acid transporter protein; amino acid permease 8-like; vacuole membrane transport	2202	GCACCAGTCTAGTGCAGACGATGGCCCGGGTAGGCGGCGGCGGCGGCGATGTCGAGATCGGGGGGCTTCCGGCGGCGGCGGGGGACCCTCGGCGGCGGGTCATCGCCGCCGACTTTTCCCTCGACGACGACGGCAAGCCCAGGAGGACAGGCAAGCCAAACCGATCCATCTCTCTCTCTCCTTCCCTCTCGCGACACCCAAATCGCGCCGCTGGCATGCACGCATGCGTCGCGAGCGTTGTGCAGATCAATCTCGGGTTCCTCGACTGAGCCGGCCGCTGATTGACTGAGCAGGGACGGTGTGGACGGCGAGCGCGCACGTGATCACGGCGGTGATCGGCTCCGGCGTGCTGTCGCTGCCCTGGTCCGTGGCGCAGCTCGGCTGGGTCGCCGGCCCGGT…
	chr7E:195071293..195071767	Marker592304-475bp for W4910 99% with 7E	475	CCTGCAATGGTTGATAGGGTTTTTTTTTTACGAAAATGGTTGATGAGATTGTTTTATTTTAAACCGCCACGTAATGTGAAGAAGACAATAAAAACAAACAATAAATCTTATGATACTGTTTTGTTGGTTTTAGATTGAAGAAAAATCAGCATGATCAGATGACTCGATTACATCTAAAGAGTCAAAAAATAATAATAGAAAAGACGACTACATCCGACTGTTCTGATGATGTGTTGACAAAAATGCTAGCTCAACGAGAAAGATGCGGCCCACAATATAGTGACATGCGTGCCATGTCTCCATCACAGAGTCCGCGGGCTGCATCATCTGCATGCTTAGCTCATGAACCACCGCTTGGAGGAGGAAGAGTGTTTTTTCTTCTTTTTTCTGAAATCGGAG…
Tel7E01G347300	chr7E:195210384..195212429	PPR repeat; pentatricopeptide repeat-containing protein At1g62260, mitochondrial-like	2046	ATGCGGAGATGGCCGCCTCCCATCCCAGGCGTCGCCCACCGCCGCGCGGCGGCCGCTGCCGCAGCCGCAGCCACGGTTGCACCCCCCACCGGCGAGCTGGTCCGGCAACACAACCGTTCCCTCGCGGCTCTTCTCCGCCGCGGCCGCCTCGCCGCAGCCTGGCGCCTCTTCGACGCTCTCCCAGTCCGCGACGTCGTGACCTGGAACTCGCTCTTAGCGGCGCTAGCCCGCCGCAGCGACGTAAGCGCTGCCAGCGCCTTTTTCGCCTCCATGCCCGTCCGGGACGTTGTGTCATGGAACACTCTCCTCGCCGCCTACTCCCGCTCGTCGCACTCCCACCACCTCGCCGCCGCGCGCCGCCTGTTCGACGAAATGCCACAGCGCGACGGCGTCACGTGG…
Tel7E01G347400	chr7E:195212783..195215579	RWP-RK domain on 7D, 7A; uncharacterized LOC123170982 on 7D; pentatricopeptide repeat-containing protein At1g62260, mitochondrial-like, transcript variant X1 on 7B, 7A;	2797	ATGGGGATGAGCCAGGCAACTCAAGTGAGTTTGTATTACTCCCACTTATCTGGTACACATGTGTTTTGATACTCAAATAAACTTTTAAGTGTTGTTTCACATCTAATCACGAACCACCTTGTCACATTATCTCTCTCAAAAACACGTGTGCAAGGCCTGGTTGAACAGATCCCACAACAGGTCCATTCAAAGATTGGCACATAAGTTACTCTCCTAGCATCATCATTTTGTTTATGCCTTCTAAATAAGCATATAATGTTGCGTGCTTGATTACCTGTTTATGAATCATCTCTCCTCTGACATAACACTCGCTCCCCAAATTCTAAATCGTATTTTTTTTCGAAACAGAGGCAAAAGATTTGCCTCATATATTAATTAAGGAGAGAATAGAGTTTTACA…
Tel7E01G347500	chr7E:195215870..195217994	Belongs to the AAA ATPase family; ATP-dependent zinc metalloprotease FTSH 6, chloroplastic-like	2125	ATGTCGCCCACGGCCATGTCGCTGACGACGACGAGCCACCTGCCCGTCTGCAAGGCGCAGGACGTCGCCAAGCAGGCGCCGCAGAGGCGGGCCTCTCCCGCCAAGATCACGCCCCAGTCGCCAGACGCCGCCGCCGGGCTCCTCAGAAGGCGGGGGCTGCTCCATTCCGCCGGCCTGGGCCTCGGGCTCGGGCTCGCCGTGGCAAGGCCCGCACGGGCTGATCAGCCGCCGGTCCTGGCGCCGGAGGAGCTGACGTCGAGCCGGATGTCCTACTCCAGGTTCCTCGACTACCTCAATGCCGGCGCGGTCAAGAAGGTGGACCTGTTCCAGAACGGCACGGTGGCCGTCGCCGAGGTGTACGAGCCGGCGCTGGCCAAAGTGCACCGCGTCAAGGTGCAG…
